# Supplementary material for: The built-in electric field across FeN/Fe3N interface for efficient electrochemical reduction of CO2 to CO
Source: Nat Commun. 2023 Mar 28;14:1724. doi: 10.1038/s41467-023-37360-9 (PMC10050184; doi:10.1038/s41467-023-37360-9)
Supplement: Supplementary file 2 — Source File [file 41467_2023_37360_MOESM2_ESM.zip]

Archive with 76 entries (76 files):
- origin Figures/Figure 1 k.eps
- origin Figures/Figure 1 XRD.eps
- origin Figures/Figure 2a.eps
- origin Figures/Figure 2b.eps
- origin Figures/Figure 2d.eps
- origin Figures/Figure 2e.eps
- origin Figures/Figure 2f.eps
- origin Figures/Figure 2g.eps
- origin Figures/Figure 3a.eps
- origin Figures/Figure 3b insert.eps
- origin Figures/Figure 3b.eps
- origin Figures/Figure 3c.eps
- origin Figures/Figure 3d.eps
- origin Figures/Figure 3e.eps
- origin Figures/Figure 4a.eps
- origin Figures/Figure 4b.eps
- origin Figures/Figure 4c.eps
- origin Figures/Figure 4d.eps
- origin Figures/Figure 4e.eps
- origin Figures/Figure 4f.eps
- origin Figures/Figure 5a.eps
- origin Figures/Figure 5i.eps
- origin Figures/Supplementary Figure 10a.eps
- origin Figures/Supplementary Figure 10b.eps
- origin Figures/Supplementary Figure 11.eps
- origin Figures/Supplementary Figure 12.eps
- origin Figures/Supplementary Figure 13a.eps
- origin Figures/Supplementary Figure 13b.eps
- origin Figures/Supplementary Figure 13c.eps
- origin Figures/Supplementary Figure 14.eps
- origin Figures/Supplementary Figure 15a.eps
- origin Figures/Supplementary Figure 15b.eps
- origin Figures/Supplementary Figure 16.eps
- origin Figures/Supplementary Figure 17.eps
- origin Figures/Supplementary Figure 18.eps
- origin Figures/Supplementary Figure 19a.eps
- origin Figures/Supplementary Figure 19b.eps
- origin Figures/Supplementary Figure 19c.eps
- origin Figures/Supplementary Figure 20.eps
- origin Figures/Supplementary Figure 21a.eps
- origin Figures/Supplementary Figure 21b.eps
- origin Figures/Supplementary Figure 22a.eps
- origin Figures/Supplementary Figure 23a.eps
- origin Figures/Supplementary Figure 23b.eps
- origin Figures/Supplementary Figure 24a.eps
- origin Figures/Supplementary Figure 24b.eps
- origin Figures/Supplementary Figure 25.eps
- origin Figures/Supplementary Figure 26.eps
- origin Figures/Supplementary Figure 26a.eps
- origin Figures/Supplementary Figure 26b.eps
- origin Figures/Supplementary Figure 26c.eps
- origin Figures/Supplementary Figure 26d.eps
- origin Figures/Supplementary Figure 26e.eps
- origin Figures/Supplementary Figure 26f.eps
- origin Figures/Supplementary Figure 27a.eps
- origin Figures/Supplementary Figure 27b.eps
- origin Figures/Supplementary Figure 27c.eps
- origin Figures/Supplementary Figure 27d.eps
- origin Figures/Supplementary Figure 28.eps
- origin Figures/Supplementary Figure 29.eps
- origin Figures/Supplementary Figure 32a.eps
- origin Figures/Supplementary Figure 32b.eps
- origin Figures/Supplementary Figure 32c.eps
- origin Figures/Supplementary Figure 32d.eps
- origin Figures/Supplementary Figure 33c.eps
- origin Figures/Supplementary Figure 7a.eps
- origin Figures/Supplementary Figure 7b.eps
- origin Figures/Supplementary Figure 7c.eps
- origin Figures/Supplementary Figure 7d.eps
- origin Figures/Supplementary Figure 7e.eps
- origin Figures/Supplementary Figure 7f.eps
- origin Figures/Supplementary Figure 8a.eps
- origin Figures/Supplementary Figure 8b.eps
- origin Figures/Supplementary Figure 9a.eps
- origin Figures/Supplementary Figure 9b.eps
- origin Figures/Supplementary File_Source Data.xlsx
