# Supplementary material for: The built-in electric field across FeN/Fe3N interface for efficient electrochemical reduction of CO2 to CO
Source: Nat Commun. 2023 Mar 28;14:1724. doi: 10.1038/s41467-023-37360-9 (PMC10050184; doi:10.1038/s41467-023-37360-9)
Supplement: Supplementary file 2 — Source File [file 41467_2023_37360_MOESM2_ESM.zip › origin Figures/Supplementary File_Source Data.xlsx]

## Sheet: Fig. 1a
FeN		FeN/Fe3N		Fe3N			FeN Standard card			Fe3N Standard card
degree	Intensity	degree	Intensity	degree	Intensity		degree	Intensity		degree	Intensity
10	93.3325	10	120	10	186.667		10	0		10	0
10.02	86.1075	10.02	120	10.02	215.565		10.02	0		10.02	0
10.04	72.7825	10.04	141.655	10.04	247.218		10.04	0		10.04	0
10.06	117.145	10.06	160	10.06	202.855		10.06	0		10.06	0
10.08	174.41	10.08	203.227	10.08	167.205		10.08	0		10.08	0
10.1	143.477	10.1	175.218	10.1	180.532		10.1	0		10.1	0
10.12	149.815	10.12	141.575	10.12	193.857		10.12	0		10.12	0
10.14	150.743	10.14	188.74	10.14	192.815		10.14	0		10.14	0
10.16	141.535	10.16	191.798	10.16	136.42		10.16	0		10.16	0
10.18	116.97	10.18	173.333	10.18	114.847		10.18	0		10.18	0
10.2	94.33	10.2	137.507	10.2	90.3425		10.2	0		10.2	0
10.22	99.5075	10.22	171.093	10.22	124.918		10.22	0		10.22	0
10.24	107.638	10.24	205.21	10.24	172.363		10.24	0		10.24	0
10.26	127.145	10.26	143.795	10.26	195.727		10.26	0		10.26	0
10.28	126.195	10.28	149.5	10.28	190.972		10.28	0		10.28	0
10.3	120	10.3	158.137	10.3	195.662		10.3	0		10.3	0
10.32	98.6225	10.32	147.585	10.32	205.29		10.32	0		10.32	0
10.34	122.718	10.34	160	10.34	229.382		10.34	0		10.34	0
10.36	117.323	10.36	160	10.36	223.99		10.36	0		10.36	0
10.38	65.7875	10.38	167.107	10.38	200.88		10.38	0		10.38	0
10.4	81.7325	10.4	194.632	10.4	213.333		10.4	0		10.4	0
10.42	127.948	10.42	184.96	10.42	213.333		10.42	0		10.42	0
10.44	125.405	10.44	188.35	10.44	170.81		10.44	0		10.44	0
10.46	113.748	10.46	192.09	10.46	175.817		10.46	0		10.46	0
10.48	120	10.48	180.407	10.48	149.662		10.48	0		10.48	0
10.5	112.933	10.5	165.463	10.5	107.47		10.5	0		10.5	0
10.52	113.728	10.52	139.605	10.52	127.062		10.52	0		10.52	0
10.54	98.835	10.54	140.387	10.54	189.775		10.54	0		10.54	0
10.56	129.343	10.56	146.667	10.56	232.95		10.56	0		10.56	0
10.58	109.95	10.58	174.838	10.58	240.752		10.58	0		10.58	0
10.6	67.405	10.6	178.89	10.6	274.442		10.6	0		10.6	0
10.62	94.06	10.62	124.85	10.62	230.065		10.62	0		10.62	0
10.64	127.737	10.64	142.5	10.64	201.428		10.64	0		10.64	0
10.66	125.615	10.66	151.58	10.66	191.58		10.66	0		10.66	0
10.68	85.6325	10.68	91.955	10.68	152.99		10.68	0		10.68	0
10.7	94.685	10.7	143.72	10.7	111.642		10.7	0		10.7	0
10.72	106.002	10.72	199.338	10.72	135.988		10.72	0		10.72	0
10.74	72.3575	10.74	186.667	10.74	214.635		10.74	0		10.74	0
10.76	88.2625	10.76	186.667	10.76	170.14		10.76	0		10.76	0
10.78	133.96	10.78	186.667	10.78	134.585		10.78	0		10.78	0
10.8	111.797	10.8	165.745	10.8	180.92		10.8	0		10.8	0
10.82	86.9675	10.82	153.635	10.82	165.162		10.82	0		10.82	0
10.84	93.3325	10.84	132.155	10.84	154.218		10.84	0		10.84	0
10.86	93.3325	10.86	99.7125	10.86	187.243		10.86	0		10.86	0
10.88	107.23	10.88	148.925	10.88	165.255		10.88	0		10.88	0
10.9	99.1725	10.9	151.4	10.9	119.448		10.9	0		10.9	0
10.92	100.81	10.92	148.285	10.92	99.73		10.92	0		10.92	0
10.94	120	10.94	193.597	10.94	141.847		10.94	0		10.94	0
10.96	113.075	10.96	241.545	10.96	158.97		10.96	0		10.96	0
10.98	92.83	10.98	259.245	10.98	147.17		10.98	0		10.98	0
11	128.385	11	212.352	11	180.738		11	0		11	0
11.02	166.428	11.02	145.23	11.02	206.905		11.02	0		11.02	0
11.04	132.4	11.04	99.7675	11.04	192.632		11.04	0		11.04	0
11.06	79.09	11.06	107.12	11.06	173.333		11.06	0		11.06	0
11.08	80.885	11.08	133.775	11.08	152.67		11.08	0		11.08	0
11.1	99.785	11.1	112.257	11.1	195.27		11.1	0		11.1	0
11.12	86.4575	11.12	114.38	11.12	177.7		11.12	0		11.12	0
11.14	86.87	11.14	132.928	11.14	154.755		11.14	0		11.14	0
11.16	86.47	11.16	113.138	11.16	206.863		11.16	0		11.16	0
11.18	114.29	11.18	140.955	11.18	165.33		11.18	0		11.18	0
11.2	139.815	11.2	132.222	11.2	140.555		11.2	0		11.2	0
11.22	147.025	11.22	120.718	11.22	139.463		11.22	0		11.22	0
11.24	125.8	11.24	174.025	11.24	120		11.24	0		11.24	0
11.26	107	11.26	165.83	11.26	161.002		11.26	0		11.26	0
11.28	120	11.28	181.13	11.28	138.548		11.28	0		11.28	0
11.3	120	11.3	213.023	11.3	127.755		11.3	0		11.3	0
11.32	133.632	11.32	179.553	11.32	173.333		11.32	0		11.32	0
11.34	112.615	11.34	132.76	11.34	193.765		11.34	0		11.34	0
11.36	107.218	11.36	113.47	11.36	233.745		11.36	0		11.36	0
11.38	119.737	11.38	99.605	11.38	205.745		11.38	0		11.38	0
11.4	99.875	11.4	107.17	11.4	187.17		11.4	0		11.4	0
11.42	93.3325	11.42	112.972	11.42	165.827		11.42	0		11.42	0
11.44	113.675	11.44	106.895	11.44	181.028		11.44	0		11.44	0
11.46	113.007	11.46	120	11.46	185.8		11.46	0		11.46	0
11.48	59.4875	11.48	147.077	11.48	133.333		11.48	0		11.48	0
11.5	74.01	11.5	180.097	11.5	133.333		11.5	0		11.5	0
11.52	120	11.52	193.425	11.52	160.363		11.52	0		11.52	0
11.54	133.502	11.54	193.248	11.54	166.412		11.54	0		11.54	0
11.56	119.683	11.56	146.19	11.56	180.398		11.56	0		11.56	0
11.58	79.8525	11.58	113.407	11.58	206.593		11.58	0		11.58	0
11.6	66.6675	11.6	126.735	11.6	179.798		11.6	0		11.6	0
11.62	53.21	11.62	180.435	11.62	160		11.62	0		11.62	0
11.64	73.615	11.64	166.16	11.64	173.445		11.64	0		11.64	0
11.66	106.668	11.66	187.273	11.66	166.515		11.66	0		11.66	0
11.68	106.668	11.68	172.705	11.68	139.955		11.68	0		11.68	0
11.7	79.8425	11.7	100.118	11.7	153.45		11.7	0		11.7	0
11.72	127.035	11.72	106.6	11.72	180.032		11.72	0		11.72	0
11.74	159.833	11.74	79.945	11.74	126.418		11.74	0		11.74	0
11.76	79.8675	11.76	120.177	11.76	113.487		11.76	0		11.76	0
11.78	40	11.78	173.333	11.78	153.317		11.78	0		11.78	0
11.8	93.42	11.8	139.945	11.8	166.7		11.8	0		11.8	0
11.82	126.653	11.82	86.6525	11.82	159.98		11.82	0		11.82	0
11.84	73.335	11.84	113.33	11.84	133.333		11.84	0		11.84	0
11.86	79.9625	11.86	173.32	11.86	113.353		11.86	0		11.86	0
11.88	86.725	11.88	166.702	11.88	80.0225		11.88	0		11.88	0
11.9	86.58	11.9	193.213	11.9	99.9125		11.9	0		11.9	0
11.92	106.713	11.92	206.78	11.92	179.84		11.92	0		11.92	0
11.94	113.248	11.94	153.42	11.94	200.115		11.94	0		11.94	0
11.96	120.067	11.96	133.333	11.96	133.537		11.96	0		11.96	0
11.98	80.1575	11.98	120.08	11.98	126.468		11.98	0		11.98	0
12	86.44	12	146.395	12	166.623		12	0		12	0
12.02	93.535	12.02	173.435	12.02	146.87		12.02	0		12.02	0
12.04	106.33	12.04	160	12.04	133.22		12.04	0		12.04	0
12.06	120.248	12.06	166.605	12.06	140.062		12.06	0		12.06	0
12.08	53.7375	12.08	166.735	12.08	166.33		12.08	0		12.08	0
12.1	79.2725	12.1	127.03	12.1	232.97		12.1	0		12.1	0
12.12	133.49	12.12	93.3325	12.12	213.958		12.12	0		12.12	0
12.14	100.25	12.14	99.9175	12.14	160		12.14	0		12.14	0
12.16	80	12.16	132.977	12.16	166.577		12.16	0		12.16	0
12.18	99.7175	12.18	120.567	12.18	147.045		12.18	0		12.18	0
12.2	93.7325	12.2	93.1325	12.2	165.968		12.2	0		12.2	0
12.22	79.79	12.22	126.35	12.22	193.65		12.22	0		12.22	0
12.24	93.3325	12.24	127	12.24	166.778		12.24	0		12.24	0
12.26	93.3325	12.26	152.52	12.26	179.653		12.26	0		12.26	0
12.28	119.513	12.28	173.82	12.28	154.185		12.28	0		12.28	0
12.3	153.208	12.3	140.127	12.3	152.445		12.3	0		12.3	0
12.32	153.465	12.32	159.47	12.32	160.795		12.32	0		12.32	0
12.34	107.493	12.34	127.905	12.34	133.058		12.34	0		12.34	0
12.36	99.285	12.36	92.76	12.36	159.715		12.36	0		12.36	0
12.38	120.297	12.38	113.483	12.38	134.222		12.38	0		12.38	0
12.4	80.615	12.4	165.282	12.4	145.438		12.4	0		12.4	0
12.42	98.8875	12.42	187.62	12.42	200		12.42	0		12.42	0
12.44	114.155	12.44	179.178	12.44	134.977		12.44	0		12.44	0
12.46	92.995	12.46	180.847	12.46	112.145		12.46	0		12.46	0
12.48	106.668	12.48	153.157	12.48	134.032		12.48	0		12.48	0
12.5	100.18	12.5	153.512	12.5	93.695		12.5	0		12.5	0
12.52	80.37	12.52	159.63	12.52	105.925		12.52	0		12.52	0
12.54	79.6175	12.54	140.952	12.54	120.382		12.54	0		12.54	0
12.56	93.3325	12.56	106.668	12.56	126.078		12.56	0		12.56	0
12.58	112.73	12.58	145.46	12.58	159.597		12.58	0		12.58	0
12.6	113.953	12.6	186.667	12.6	160.412		12.6	0		12.6	0
12.62	61.0575	12.62	128.572	12.62	133.757		12.62	0		12.62	0
12.64	116.965	12.64	86.015	12.64	126.45		12.64	0		12.64	0
12.66	181.11	12.66	138.89	12.66	165.558		12.66	0		12.66	0
12.68	153.105	12.68	141.135	12.68	161.363		12.68	0		12.68	0
12.7	140.697	12.7	119.535	12.7	139.303		12.7	0		12.7	0
12.72	120	12.72	126.905	12.72	147.143		12.72	0		12.72	0
12.74	139.273	12.74	132.847	12.74	159.03		12.74	0		12.74	0
12.76	160	12.76	146.667	12.76	180.248		12.76	0		12.76	0
12.78	102.278	12.78	146.667	12.78	166.92		12.78	0		12.78	0
12.8	65.635	12.8	159.485	12.8	127.957		12.8	0		12.8	0
12.82	80.5275	12.82	134.912	12.82	93.3325		12.82	0		12.82	0
12.84	85.8625	12.84	118.927	12.84	125.325		12.84	0		12.84	0
12.86	106.668	12.86	133.88	12.86	179.18		12.86	0		12.86	0
12.88	106.668	12.88	151.94	12.88	180.835		12.88	0		12.88	0
12.9	87.5175	12.9	167.518	12.9	147.235		12.9	0		12.9	0
12.92	92.18	12.92	133.91	12.92	120.578		12.92	0		12.92	0
12.94	126.373	12.94	100.88	12.94	170.398		12.94	0		12.94	0
12.96	101.493	12.96	118.207	12.96	246.368		12.96	0		12.96	0
12.98	104.845	12.98	160	12.98	215.155		12.98	0		12.98	0
13	140.31	13	172.715	13	173.333		13	0		13	0
13.02	152.393	13.02	142.197	13.02	141.57		13.02	0		13.02	0
13.04	166.985	13.04	106.03	13.04	113.015		13.04	0		13.04	0
13.06	128.285	13.06	132.685	13.06	107.315		13.06	0		13.06	0
13.08	99.6725	13.08	127.653	13.08	125.022		13.08	0		13.08	0
13.1	131.998	13.1	113	13.1	153.667		13.1	0		13.1	0
13.12	134.688	13.12	101.015	13.12	140.338		13.12	0		13.12	0
13.14	119.312	13.14	80	13.14	133.333		13.14	0		13.14	0
13.16	139.653	13.16	98.955	13.16	114.38		13.16	0		13.16	0
13.18	108.787	13.18	145.252	13.18	112.272		13.18	0		13.18	0
13.2	72.975	13.2	135.485	13.2	171.183		13.2	0		13.2	0
13.22	86.3025	13.22	87.03	13.22	169.21		13.22	0		13.22	0
13.24	68.14	13.24	124.09	13.24	101.105		13.24	0		13.24	0
13.26	52.5875	13.26	135.572	13.26	92.5875		13.26	0		13.26	0
13.28	79.245	13.28	93.3325	13.28	150.688		13.28	0		13.28	0
13.3	131.035	13.3	105.9	13.3	193.715		13.3	0		13.3	0
13.32	116.823	13.32	138.838	13.32	142.715		13.32	0		13.32	0
13.34	59.6075	13.34	160	13.34	87.06		13.34	0		13.34	0
13.36	79.205	13.36	147.463	13.36	80		13.36	0		13.36	0
13.38	87.07	13.38	108.275	13.38	67.47		13.38	0		13.38	0
13.4	54.9625	13.4	98.78	13.4	97.15		13.4	0		13.4	0
13.42	51.685	13.42	132.51	13.42	152.923		13.42	0		13.42	0
13.44	98.75	13.44	115.418	13.44	166.25		13.44	0		13.44	0
13.46	138.735	13.46	123.718	13.46	173.333		13.46	0		13.46	0
13.48	128.798	13.48	198.295	13.48	142.13		13.48	0		13.48	0
13.5	99.57	13.5	195.488	13.5	144.08		13.5	0		13.5	0
13.52	100.435	13.52	135.077	13.52	180.435		13.52	0		13.52	0
13.54	105.785	13.54	119.12	13.54	142.202		13.54	0		13.54	0
13.56	126.222	13.56	96.005	13.56	162.66		13.56	0		13.56	0
13.58	133.333	13.58	90.6325	13.58	257.75		13.58	0		13.58	0
13.6	139.545	13.6	114.698	13.6	231.213		13.6	0		13.6	0
13.62	121.838	13.62	105.748	13.62	160		13.62	0		13.62	0
13.64	118.142	13.64	107.595	13.64	166.202		13.64	0		13.64	0
13.66	109.48	13.66	93.3325	13.66	160.938		13.66	0		13.66	0
13.68	54.28	13.68	118.105	13.68	140.472		13.68	0		13.68	0
13.7	64.755	13.7	196.175	13.7	151.9		13.7	0		13.7	0
13.72	80.965	13.72	210.048	13.72	179.518		13.72	0		13.72	0
13.74	103.743	13.74	160	13.74	137.232		13.74	0		13.74	0
13.76	128.143	13.76	141.477	13.76	98.5225		13.76	0		13.76	0
13.78	112.838	13.78	138.51	13.78	107.66		13.78	0		13.78	0
13.8	107.67	13.8	129.173	13.8	99.4975		13.8	0		13.8	0
13.82	87.1725	13.82	93.3325	13.82	155.952		13.82	0		13.82	0
13.84	98.4675	13.84	99.49	13.84	182.553		13.84	0		13.84	0
13.86	113.847	13.86	149.727	13.86	165.12		13.86	0		13.86	0
13.88	100.52	13.88	181.56	13.88	168.225		13.88	0		13.88	0
13.9	142.472	13.9	123.145	13.9	183.52		13.9	0		13.9	0
13.92	175.45	13.92	110.688	13.92	159.153		13.92	0		13.92	0
13.94	122.135	13.94	122.135	13.94	110.665		13.94	0		13.94	0
13.96	99.4625	13.96	111.72	13.96	116.022		13.96	0		13.96	0
13.98	106.668	13.98	114.96	13.98	92.2475		13.98	0		13.98	0
14	106.668	14	148.41	14	118.905		14	0		14	0
14.02	131.127	14.02	219.447	14.02	139.447		14.02	0		14.02	0
14.04	166.11	14.04	190.002	14.04	122.225		14.04	0		14.04	0
14.06	155.015	14.06	134.455	14.06	123.862		14.06	0		14.06	0
14.08	102.825	14.08	150.507	14.08	147.798		14.08	0		14.08	0
14.1	66.6675	14.1	156.183	14.1	157.722		14.1	0		14.1	0
14.12	78.8525	14.12	101.722	14.12	180.575		14.12	0		14.12	0
14.14	81.1575	14.14	98.265	14.14	167.245		14.14	0		14.14	0
14.16	91.0025	14.16	120	14.16	141.75		14.16	0		14.16	0
14.18	126.08	14.18	113.92	14.18	132.157		14.18	0		14.18	0
14.2	133.333	14.2	137.04	14.2	128.442		14.2	0		14.2	0
14.22	157.615	14.22	161.192	14.22	94.525		14.22	0		14.22	0
14.24	150.27	14.24	116.338	14.24	116.395		14.24	0		14.24	0
14.26	112.728	14.26	122.43	14.26	172.123		14.26	0		14.26	0
14.28	107.885	14.28	136.99	14.28	150.325		14.28	0		14.28	0
14.3	93.3325	14.3	129.65	14.3	130.877		14.3	0		14.3	0
14.32	117.528	14.32	137.042	14.32	160		14.32	0		14.32	0
14.34	134.577	14.34	111.465	14.34	172.088		14.34	0		14.34	0
14.36	107.92	14.36	121.255	14.36	150.43		14.36	0		14.36	0
14.38	87.2975	14.38	118.737	14.38	118.737		14.38	0		14.38	0
14.4	80	14.4	139.365	14.4	133.333		14.4	0		14.4	0
14.42	128.213	14.42	128.588	14.42	151.412		14.42	0		14.42	0
14.44	156.555	14.44	100.645	14.44	155.268		14.44	0		14.44	0
14.46	101.945	14.46	93.3325	14.46	121.297		14.46	0		14.46	0
14.48	116.082	14.48	105.36	14.48	124.707		14.48	0		14.48	0
14.5	135.963	14.5	162.065	14.5	158.685		14.5	0		14.5	0
14.52	118.677	14.52	201.322	14.52	167.327		14.52	0		14.52	0
14.54	115.33	14.54	168.665	14.54	141.998		14.54	0		14.54	0
14.56	123.315	14.56	110.688	14.56	125.998		14.56	0		14.56	0
14.58	142.023	14.58	96.6275	14.58	115.358		14.58	0		14.58	0
14.6	143.952	14.6	145.31	14.6	135.25		14.6	0		14.6	0
14.62	119.48	14.62	130.08	14.62	174.7		14.62	0		14.62	0
14.64	95.19	14.64	105.293	14.64	160		14.64	0		14.64	0
14.66	134.715	14.66	149.877	14.66	165.975		14.66	0		14.66	0
14.68	108.058	14.68	150.84	14.68	167.363		14.68	0		14.68	0
14.7	93.3325	14.7	118.6	14.7	171.935		14.7	0		14.7	0
14.72	81.4075	14.72	127.37	14.72	180.705		14.72	0		14.72	0
14.74	78.5825	14.74	143.835	14.74	173.333		14.74	0		14.74	0
14.76	117.15	14.76	143.562	14.76	143.562		14.76	0		14.76	0
14.78	110.965	14.78	118.567	14.78	136.417		14.78	0		14.78	0
14.8	102.343	14.8	151.173	14.8	107.927		14.8	0		14.8	0
14.82	152.607	14.82	155.507	14.82	62.3175		14.82	0		14.82	0
14.84	136.25	14.84	145.208	14.84	88.8525		14.84	0		14.84	0
14.86	136.335	14.86	130.333	14.86	96.335		14.86	0		14.86	0
14.88	137.757	14.88	111.123	14.88	162.98		14.88	0		14.88	0
14.9	75.5575	14.9	127.407	14.9	194.075		14.9	0		14.9	0
14.92	88.86	14.92	143.685	14.92	168.903		14.92	0		14.92	0
14.94	133.333	14.94	167.415	14.94	117.08		14.94	0		14.94	0
14.96	103.767	14.96	136.347	14.96	103.653		14.96	0		14.96	0
14.98	96.2125	14.98	112.575	14.98	133.333		14.98	0		14.98	0
15	86.095	15	143.62	15	156.952		15	0		15	0
15.02	73.8725	15.02	179.235	15.02	133.56		15.02	0		15.02	0
15.04	121.54	15.04	174.873	15.04	113.84		15.04	0		15.04	0
15.06	100.775	15.06	142.322	15.06	149.762		15.06	0		15.06	0
15.08	93.3325	15.08	120	15.08	131.778		15.08	0		15.08	0
15.1	93.3325	15.1	131.77	15.1	152.553		15.1	0		15.1	0
15.12	99.215	15.12	140.785	15.12	130.597		15.12	0		15.12	0
15.14	112.543	15.14	121.58	15.14	105.088		15.14	0		15.14	0
15.16	120	15.16	118.412	15.16	125.873		15.16	0		15.16	0
15.18	114.132	15.18	145.07	15.18	133.333		15.18	0		15.18	0
15.2	100.802	15.2	160	15.2	162.657		15.2	0		15.2	0
15.22	105.055	15.22	154.14	15.22	123.812		15.22	0		15.22	0
15.24	114.142	15.24	152.523	15.24	79.3775		15.24	0		15.24	0
15.26	77.4025	15.26	136.59	15.26	105.698		15.26	0		15.26	0
15.28	34.15	15.28	106.668	15.28	70.88		15.28	0		15.28	0
15.3	55.89	15.3	124.2	15.3	122.558		15.3	0		15.3	0
15.32	87.4925	15.32	117.463	15.32	142.477		15.32	0		15.32	0
15.34	97.51	15.34	150.045	15.34	155.023		15.34	0		15.34	0
15.36	108.335	15.36	170.002	15.36	159.167		15.36	0		15.36	0
15.38	93.3325	15.38	85.83	15.38	106.668		15.38	0		15.38	0
15.4	87.5075	15.4	128.285	15.4	159.095		15.4	0		15.4	0
15.42	155.678	15.42	144.227	15.42	197.56		15.42	0		15.42	0
15.44	183.523	15.44	100.85	15.44	148.365		15.44	0		15.44	0
15.46	81.705	15.46	134.028	15.46	139.148		15.46	0		15.46	0
15.48	72.4775	15.48	169.238	15.48	123.427		15.48	0		15.48	0
15.5	114.835	15.5	129.25	15.5	99.14		15.5	0		15.5	0
15.52	148.395	15.52	100.865	15.52	147.28		15.52	0		15.52	0
15.54	110.14	15.54	104.93	15.54	165.21		15.54	0		15.54	0
15.56	80	15.56	120	15.56	91.0275		15.56	0		15.56	0
15.58	91.58	15.58	143.162	15.58	93.8675		15.58	0		15.58	0
15.6	89.3075	15.6	179.12	15.6	135.093		15.6	0		15.6	0
15.62	101.365	15.62	163.535	15.62	143.132		15.62	0		15.62	0
15.64	111.993	15.64	179.567	15.64	161.775		15.64	0		15.64	0
15.66	95.5425	15.66	193.798	15.66	129.34		15.66	0		15.66	0
15.68	139.105	15.68	150.648	15.68	135.525		15.68	0		15.68	0
15.7	135.13	15.7	179.1	15.7	173.333		15.7	0		15.7	0
15.72	96.945	15.72	169.375	15.72	121.457		15.72	0		15.72	0
15.74	95.4675	15.74	152.428	15.74	105.175		15.74	0		15.74	0
15.76	133.333	15.76	142.73	15.76	179.09		15.76	0		15.76	0
15.78	104.57	15.78	114.248	15.78	157.903		15.78	0		15.78	0
15.8	89.6625	15.8	100.918	15.8	137.248		15.8	0		15.8	0
15.82	125.745	15.82	87.5875	15.82	188.727		15.82	0		15.82	0
15.84	144.817	15.84	68.5175	15.84	157.768		15.84	0		15.84	0
15.86	142.785	15.86	76.285	15.86	95.3575		15.86	0		15.86	0
15.88	97.0625	15.88	146.808	15.88	173.472		15.88	0		15.88	0
15.9	66.6675	15.9	171.347	15.9	192.282		15.9	0		15.9	0
15.92	83.8475	15.92	144.787	15.92	158.12		15.92	0		15.92	0
15.94	106.668	15.94	125.66	15.94	156.162		15.94	0		15.94	0
15.96	135.265	15.96	91.44	15.96	121.895		15.96	0		15.96	0
15.98	127.608	15.98	163.825	15.98	129.53		15.98	0		15.98	0
16	78.09	16	200.015	16	142.863		16	0		16	0
16.02	87.625	16.02	146.667	16.02	125.707		16.02	0		16.02	0
16.04	102.82	16.04	140.963	16.04	121.922		16.04	0		16.04	0
16.06	116.23	16.06	116.23	16.06	140.875		16.06	0		16.06	0
16.08	76.24	16.08	138.915	16.08	158.178		16.08	0		16.08	0
16.1	76.11	16.1	154.447	16.1	137.083		16.1	0		16.1	0
16.12	106.668	16.12	127.478	16.12	165.69		16.12	0		16.12	0
16.14	100.98	16.14	144.898	16.14	150.585		16.14	0		16.14	0
16.16	93.3325	16.16	118.032	16.16	120		16.16	0		16.16	0
16.18	99.0125	16.18	139.012	16.18	182.477		16.18	0		16.18	0
16.2	89.6375	16.2	163.695	16.2	221.257		16.2	0		16.2	0
16.22	66.6675	16.22	175.322	16.22	137.31		16.22	0		16.22	0
16.24	66.6675	16.24	148.662	16.24	135.012		16.24	0		16.24	0
16.26	77.9975	16.26	144.665	16.26	162.002		16.26	0		16.26	0
16.28	93.3325	16.28	131.69	16.28	112.695		16.28	0		16.28	0
16.3	104.65	16.3	110.31	16.3	83.6425		16.3	0		16.3	0
16.32	114.345	16.32	150.298	16.32	95.3575		16.32	0		16.32	0
16.34	106.668	16.34	184.635	16.34	142.165		16.34	0		16.34	0
16.36	106.668	16.36	160.465	16.36	226.667		16.36	0		16.36	0
16.38	101.022	16.38	112.31	16.38	170.222		16.38	0		16.38	0
16.4	98.975	16.4	131.282	16.4	144.102		16.4	0		16.4	0
16.42	101.03	16.42	157.942	16.42	156.958		16.42	0		16.42	0
16.44	104.603	16.44	150.798	16.44	63.0975		16.44	0		16.44	0
16.46	108.74	16.46	131.26	16.46	68.1525		16.46	0		16.46	0
16.48	115.843	16.48	146.667	16.48	112.295		16.48	0		16.48	0
16.5	112.925	16.5	107.3	16.5	176.238		16.5	0		16.5	0
16.52	89.1475	16.52	98.295	16.52	208.373		16.52	0		16.52	0
16.54	125.618	16.54	131.915	16.54	152.282		16.54	0		16.54	0
16.56	127.72	16.56	87.72	16.56	182.452		16.56	0		16.56	0
16.58	125.61	16.58	119.27	16.58	190.893		16.58	0		16.58	0
16.6	122.12	16.6	134.088	16.6	126.36		16.6	0		16.6	0
16.62	112.27	16.62	102.412	16.62	80		16.62	0		16.62	0
16.64	86.4025	16.64	122.135	16.64	91.2		16.64	0		16.64	0
16.66	62.385	16.66	123.455	16.66	151.438		16.66	0		16.66	0
16.68	132.485	16.68	152.26	16.68	190.963		16.68	0		16.68	0
16.7	141.95	16.7	171.18	16.7	210.308		16.7	0		16.7	0
16.72	85.585	16.72	136.39	16.72	212.965		16.72	0		16.72	0
16.74	132.412	16.74	88.9975	16.74	108.835		16.74	0		16.74	0
16.76	164.347	16.76	131.16	16.76	98.9125		16.76	0		16.76	0
16.78	99.875	16.78	135.515	16.78	134.548		16.78	0		16.78	0
16.8	70.0525	16.8	120	16.8	178.905		16.8	0		16.8	0
16.82	110.043	16.82	131.14	16.82	186.667		16.82	0		16.82	0
16.84	122.2	16.84	124.403	16.84	164.403		16.84	0		16.84	0
16.86	106.668	16.86	121.147	16.86	116.645		16.86	0		16.86	0
16.88	123.345	16.88	154.44	16.88	115.573		16.88	0		16.88	0
16.9	129.998	16.9	107.772	16.9	141.11		16.9	0		16.9	0
16.92	84.455	16.92	64.44	16.92	127.78		16.92	0		16.92	0
16.94	81.0825	16.94	85.55	16.94	114.45		16.94	0		16.94	0
16.96	114.453	16.96	126.612	16.96	95.5725		16.96	0		16.96	0
16.98	117.752	16.98	145.618	16.98	107.715		16.98	0		16.98	0
17	111.172	17	101.127	17	163.287		17	0		17	0
17.02	102.147	17.02	93.3325	17.02	164.52		17.02	0		17.02	0
17.04	116.733	17.04	71.2	17.04	149.933		17.04	0		17.04	0
17.06	76.7425	17.06	95.3025	17.06	167.803		17.06	0		17.06	0
17.08	92.0225	17.08	140.173	17.08	171.055		17.08	0		17.08	0
17.1	102.478	17.1	120.953	17.1	181.143		17.1	0		17.1	0
17.12	62.0825	17.12	182.083	17.12	145.73		17.12	0		17.12	0
17.14	115.403	17.14	169.195	17.14	84.5975		17.14	0		17.14	0
17.16	124.61	17.16	145.265	17.16	58.8475		17.16	0		17.16	0
17.18	98.845	17.18	177.955	17.18	77.6875		17.18	0		17.18	0
17.2	84.635	17.2	119.127	17.2	120.873		17.2	0		17.2	0
17.22	91.865	17.22	91.01	17.22	137.982		17.22	0		17.22	0
17.24	146.667	17.24	101.165	17.24	101.165		17.24	0		17.24	0
17.26	130.173	17.26	82.3375	17.26	87.835		17.26	0		17.26	0
17.28	112.162	17.28	99.6375	17.28	69.01		17.28	0		17.28	0
17.3	120	17.3	119.207	17.3	91.7775		17.3	0		17.3	0
17.32	92.555	17.32	90.9775	17.32	119.222		17.32	0		17.32	0
17.34	64.305	17.34	101.18	17.34	107.427		17.34	0		17.34	0
17.36	107.412	17.36	126.23	17.36	168.597		17.36	0		17.36	0
17.38	108.31	17.38	140.458	17.38	167.123		17.38	0		17.38	0
17.4	80.715	17.4	109.763	17.4	136.43		17.4	0		17.4	0
17.42	130.947	17.42	122.388	17.42	165.472		17.42	0		17.42	0
17.44	157.607	17.44	101.198	17.44	189.745		17.44	0		17.44	0
17.46	173.333	17.46	87.865	17.46	153.195		17.46	0		17.46	0
17.48	124.157	17.48	69.0725	17.48	77.595		17.48	0		17.48	0
17.5	86.1	17.5	75.1775	17.5	76.95		17.5	0		17.5	0
17.52	111.502	17.52	117.582	17.52	86.08		17.52	0		17.52	0
17.54	63.635	17.54	116.97	17.54	116.97		17.54	0		17.54	0
17.56	50.9025	17.56	109.688	17.56	131.495		17.56	0		17.56	0
17.58	99.36	17.58	144.23	17.58	164.873		17.58	0		17.58	0
17.6	119.438	17.6	160	17.6	149.67		17.6	0		17.6	0
17.62	69.115	17.62	143.673	17.62	167.89		17.62	0		17.62	0
17.64	64.2125	17.64	92.8025	17.64	160		17.64	0		17.64	0
17.66	85.4375	17.66	64.2075	17.66	149.127		17.66	0		17.66	0
17.68	104.2	17.68	123.47	17.68	133.333		17.68	0		17.68	0
17.7	103.707	17.7	159.512	17.7	133.333		17.7	0		17.7	0
17.72	85.4275	17.72	152.565	17.72	127.905		17.72	0		17.72	0
17.74	87.9075	17.74	178.303	17.74	98.3025		17.74	0		17.74	0
17.76	96.265	17.76	141.245	17.76	110.04		17.76	0		17.76	0
17.78	125.418	17.78	149.59	17.78	157.077		17.78	0		17.78	0
17.8	117.085	17.8	151.67	17.8	160.412		17.8	0		17.8	0
17.82	93.3325	17.82	130.825	17.82	167.523		17.82	0		17.82	0
17.84	77.105	17.84	130.438	17.84	114.59		17.84	0		17.84	0
17.86	96.5875	17.86	112.073	17.86	133.7		17.86	0		17.86	0
17.88	127.578	17.88	141.615	17.88	151.718		17.88	0		17.88	0
17.9	90.8025	17.9	178.735	17.9	152.405		17.9	0		17.9	0
17.92	79.6775	17.92	159.678	17.92	194.602		17.92	0		17.92	0
17.94	72.37	17.94	141.58	17.94	170.48		17.94	0		17.94	0
17.96	114.608	17.96	162.55	17.96	130.49		17.96	0		17.96	0
17.98	122.835	17.98	141.278	17.98	101.278		17.98	0		17.98	0
18	130.507	18	122.56	18	163.357		18	0		18	0
18.02	85.1325	18.02	165.885	18.02	234.365		18.02	0		18.02	0
18.04	80.2375	18.04	237.192	18.04	138.24		18.04	0		18.04	0
18.06	141.51	18.06	186.445	18.06	104.31		18.06	0		18.06	0
18.08	157.208	18.08	109.043	18.08	154.625		18.08	0		18.08	0
18.1	122.59	18.1	107.055	18.1	119.808		18.1	0		18.1	0
18.12	112.035	18.12	197.405	18.12	133.692		18.12	0		18.12	0
18.14	146.833	18.14	197.235	18.14	213.333		18.14	0		18.14	0
18.16	138.395	18.16	194.787	18.16	186.515		18.16	0		18.16	0
18.18	82.7475	18.18	183.782	18.18	141.305		18.18	0		18.18	0
18.2	106.668	18.2	114.642	18.2	154.765		18.2	0		18.2	0
18.22	149.507	18.22	144.153	18.22	175.958		18.22	0		18.22	0
18.24	186.572	18.24	183.942	18.24	138.593		18.24	0		18.24	0
18.26	130.618	18.26	176.048	18.26	149.463		18.26	0		18.26	0
18.28	101.32	18.28	157.227	18.28	181.255		18.28	0		18.28	0
18.3	114.707	18.3	109.365	18.3	149.365		18.3	0		18.3	0
18.32	114.62	18.32	144.015	18.32	178.675		18.32	0		18.32	0
18.34	88.02	18.34	143.985	18.34	175.99		18.34	0		18.34	0
18.36	114.665	18.36	114.665	18.36	154.665		18.36	0		18.36	0
18.38	127.998	18.38	80.0025	18.38	125.335		18.38	0		18.38	0
18.4	128.02	18.4	98.63	18.4	88.0025		18.4	0		18.4	0
18.42	85.3275	18.42	154.705	18.42	122.618		18.42	0		18.42	0
18.44	114.63	18.44	143.938	18.44	176.018		18.44	0		18.44	0
18.46	109.415	18.46	162.748	18.46	128.07		18.46	0		18.46	0
18.48	69.29	18.48	122.623	18.48	106.595		18.48	0		18.48	0
18.5	109.282	18.5	109.453	18.5	151.982		18.5	0		18.5	0
18.52	128.02	18.52	63.96	18.52	160		18.52	0		18.52	0
18.54	98.7575	18.54	127.797	18.54	117.515		18.54	0		18.54	0
18.56	56.05	18.56	194.692	18.56	95.7975		18.56	0		18.56	0
18.58	77.1375	18.58	154.835	18.58	149.39		18.58	0		18.58	0
18.6	117.425	18.6	143.785	18.6	143.938		18.6	0		18.6	0
18.62	114.532	18.62	184.1	18.62	170.6		18.62	0		18.62	0
18.64	125.478	18.64	160	18.64	160.18		18.64	0		18.64	0
18.66	103.922	18.66	154.705	18.66	146.472		18.66	0		18.66	0
18.68	93.54	18.68	167.835	18.68	165.5		18.68	0		18.68	0
18.7	63.9125	18.7	157.685	18.7	138.623		18.7	0		18.7	0
18.72	85.2875	18.72	140.912	18.72	146.667		18.72	0		18.72	0
18.74	93.3325	18.74	176.345	18.74	173.085		18.74	0		18.74	0
18.76	98.615	18.76	114.718	18.76	218.615		18.76	0		18.76	0
18.78	90.83	18.78	154.175	18.78	194.995		18.78	0		18.78	0
18.8	129.977	18.8	205.562	18.8	146.667		18.8	0		18.8	0
18.82	168.66	18.82	173.333	18.82	141.393		18.82	0		18.82	0
18.84	116.895	18.84	146.98	18.84	133.333		18.84	0		18.84	0
18.86	136.458	18.86	154.08	18.86	122.797		18.86	0		18.86	0
18.88	101.062	18.88	226.667	18.88	122.463		18.88	0		18.88	0
18.9	128.07	18.9	226.667	18.9	199.295		18.9	0		18.9	0
18.92	114.74	18.92	168.803	18.92	216.875		18.92	0		18.92	0
18.94	106.668	18.94	148.35	18.94	104.228		18.94	0		18.94	0
18.96	117.177	18.96	174.505	18.96	106.275		18.96	0		18.96	0
18.98	128.08	18.98	111.112	18.98	151.92		18.98	0		18.98	0
19	104.25	19	179	19	160		19	0		19	0
19.02	127.228	19.02	141.42	19.02	165.248		19.02	0		19.02	0
19.04	179.02	19.04	149.067	19.04	147.11		19.04	0		19.04	0
19.06	120.455	19.06	168.09	19.06	122.392		19.06	0		19.06	0
19.08	85.24	19.08	160	19.08	141.428		19.08	0		19.08	0
19.1	88.095	19.1	144.287	19.1	128.095		19.1	0		19.1	0
19.12	80	19.12	120	19.12	120		19.12	0		19.12	0
19.14	132.322	19.14	156.625	19.14	140.928		19.14	0		19.14	0
19.16	145.347	19.16	166.268	19.16	157.645		19.16	0		19.16	0
19.18	71.3625	19.18	88.105	19.18	133.333		19.18	0		19.18	0
19.2	104.325	19.2	121.797	19.2	128.107		19.2	0		19.2	0
19.22	116.555	19.22	171	19.22	146.11		19.22	0		19.22	0
19.24	157.675	19.24	131.007	19.24	186.667		19.24	0		19.24	0
19.26	154.202	19.26	127.535	19.26	197.1		19.26	0		19.26	0
19.28	150.165	19.28	144.355	19.28	176.83		19.28	0		19.28	0
19.3	119.395	19.3	146.06	19.3	130.425		19.3	0		19.3	0
19.32	160	19.32	165.827	19.32	131.037		19.32	0		19.32	0
19.34	133.965	19.34	148.955	19.34	132.702		19.34	0		19.34	0
19.36	77.72	19.36	157.72	19.36	136.9		19.36	0		19.36	0
19.38	63.7375	19.38	159.345	19.38	147.63		19.38	0		19.38	0
19.4	74.8	19.4	215.6	19.4	227.335		19.4	0		19.4	0
19.42	118.64	19.42	177.632	19.42	186.667		19.42	0		19.42	0
19.44	158.44	19.44	90.39	19.44	186.667		19.44	0		19.44	0
19.46	82.9475	19.46	117.052	19.46	160.705		19.46	0		19.46	0
19.48	77.0475	19.48	138.523	19.48	140.76		19.48	0		19.48	0
19.5	98.52	19.5	172.605	19.5	142.208		19.5	0		19.5	0
19.52	96.295	19.52	177.037	19.52	129.63		19.52	0		19.52	0
19.54	85.1825	19.54	104.453	19.54	165.935		19.54	0		19.54	0
19.56	119.235	19.56	95.5425	19.56	195.498		19.56	0		19.56	0
19.58	134.11	19.58	135.535	19.58	220.84		19.58	0		19.58	0
19.6	124.388	19.6	170.352	19.6	137.72		19.6	0		19.6	0
19.62	142.292	19.62	181.493	19.62	181.493		19.62	0		19.62	0
19.64	114.017	19.64	173.333	19.64	157.82		19.64	0		19.64	0
19.66	125.993	19.66	173.333	19.66	159.175		19.66	0		19.66	0
19.68	129.498	19.68	168.167	19.68	184.502		19.68	0		19.68	0
19.7	140.192	19.7	185.82	19.7	129.018		19.7	0		19.7	0
19.72	87.3125	19.72	206.02	19.72	95.485		19.72	0		19.72	0
19.74	135.477	19.74	157.855	19.74	171.59		19.74	0		19.74	0
19.76	154.843	19.76	143.648	19.76	217.235		19.76	0		19.76	0
19.78	126.05	19.78	196.08	19.78	170.31		19.78	0		19.78	0
19.8	113.942	19.8	206.965	19.8	155.755		19.8	0		19.8	0
19.82	151.817	19.82	128.183	19.82	153.015		19.82	0		19.82	0
19.84	139.41	19.84	135.442	19.84	180.34		19.84	0		19.84	0
19.86	152.972	19.86	144.565	19.86	152.972		19.86	0		19.86	0
19.88	206.095	19.88	150.857	19.88	231.81		19.88	0		19.88	0
19.9	152.773	19.9	189.72	19.9	204.018		19.9	0		19.9	0
19.92	135.415	19.92	152.78	19.92	167.22		19.92	0		19.92	0
19.94	144.593	19.94	114.865	19.94	205.135		19.94	0		19.94	0
19.96	140.535	19.96	106.668	19.96	203.065		19.96	0		19.96	0
19.98	122.02	19.98	91.2725	19.98	181.535		19.98	0		19.98	0
20	91.29	20	71.795	20	163.075		20	0		20	0
20.02	183.588	20.02	121.015	20.02	156.92		20.02	0		20.02	0
20.04	174.377	20.04	191.79	20.04	173.333		20.04	0		20.04	0
20.06	117.968	20.06	159.023	20.06	137.477		20.06	0		20.06	0
20.08	88.2125	20.08	113.812	20.08	131.2		20.08	0		20.08	0
20.1	100.47	20.1	156.903	20.1	208.215		20.1	0		20.1	0
20.12	153.795	20.12	168.218	20.12	179.537		20.12	0		20.12	0
20.14	181.553	20.14	144.66	20.14	156.893		20.14	0		20.14	0
20.16	168.222	20.16	160.887	20.16	198.887		20.16	0		20.16	0
20.18	149.782	20.18	221.558	20.18	204.238		20.18	0		20.18	0
20.2	148.653	20.2	172.48	20.2	151.773		20.2	0		20.2	0
20.22	152.915	20.22	167.917	20.22	195.73		20.22	0		20.22	0
20.24	130.205	20.24	205.442	20.24	227.822		20.24	0		20.24	0
20.26	131.368	20.26	142.365	20.26	191.768		20.26	0		20.26	0
20.28	101.57	20.28	189.805	20.28	159.218		20.28	0		20.28	0
20.3	103.525	20.3	158.048	20.3	144.287		20.3	0		20.3	0
20.32	114.907	20.32	148.613	20.32	185.92		20.32	0		20.32	0
20.34	127.03	20.34	158.06	20.34	135.273		20.34	0		20.34	0
20.36	154.91	20.36	107.888	20.36	160		20.36	0		20.36	0
20.38	156.84	20.38	81.9275	20.38	139.653		20.38	0		20.38	0
20.4	188.588	20.4	137.175	20.4	137.175		20.4	0		20.4	0
20.42	187.923	20.42	166.338	20.42	201.915		20.42	0		20.42	0
20.44	151.748	20.44	138.412	20.44	196.185		20.44	0		20.44	0
20.46	129.532	20.46	177.135	20.46	156.822		20.46	0		20.46	0
20.48	120.608	20.48	191.135	20.48	188.56		20.48	0		20.48	0
20.5	151.15	20.5	153.627	20.5	203.185		20.5	0		20.5	0
20.52	98.405	20.52	176.523	20.52	201.882		20.52	0		20.52	0
20.54	126.945	20.54	165.07	20.54	206.387		20.54	0		20.54	0
20.56	149.865	20.56	153.062	20.56	178.4		20.56	0		20.56	0
20.58	133.333	20.58	135.195	20.58	191.732		20.58	0		20.58	0
20.6	148.523	20.6	119.495	20.6	210.127		20.6	0		20.6	0
20.62	158.15	20.62	109.005	20.62	246.91		20.62	0		20.62	0
20.64	113.097	20.64	174.705	20.64	249.648		20.64	0		20.64	0
20.66	90.1125	20.66	168.73	20.66	184.83		20.66	0		20.66	0
20.68	136.995	20.68	221.613	20.68	154.945		20.68	0		20.68	0
20.7	166.455	20.7	188.07	20.7	151.72		20.7	0		20.7	0
20.72	163.637	20.72	146.667	20.72	149.9		20.72	0		20.72	0
20.74	188.09	20.74	161.812	20.74	143.43		20.74	0		20.74	0
20.76	141.62	20.76	166.48	20.76	195.325		20.76	0		20.76	0
20.78	153.51	20.78	193.865	20.78	258.377		20.78	0		20.78	0
20.8	176.583	20.8	273.165	20.8	246.498		20.8	0		20.8	0
20.82	180.16	20.82	250.08	20.82	178.053		20.82	0		20.82	0
20.84	178.067	20.84	226.363	20.84	150.23		20.84	0		20.84	0
20.86	140.145	20.86	185.18	20.86	225.18		20.86	0		20.86	0
20.88	163.265	20.88	181.36	20.88	226.395		20.88	0		20.88	0
20.9	156.73	20.9	156.988	20.9	154.968		20.9	0		20.9	0
20.92	168.303	20.92	194.73	20.92	146.667		20.92	0		20.92	0
20.94	160	20.94	140.113	20.94	141.64		20.94	0		20.94	0
20.96	149.947	20.96	193.438	20.96	143.385		20.96	0		20.96	0
20.98	128.31	20.98	226.667	20.98	170.048		20.98	0		20.98	0
21	160.175	21	186.493	21	216.798		21	0		21	0
21.02	196.548	21.02	150.12	21.02	201.41		21.02	0		21.02	0
21.04	161.72	21.04	205.018	21.04	143.512		21.04	0		21.04	0
21.06	176.635	21.06	218.35	21.06	206.602		21.06	0		21.06	0
21.08	160	21.08	211.625	21.08	218.458		21.08	0		21.08	0.05008
21.1	144.965	21.1	221.75	21.1	243.215		21.1	0		21.1	0.05686
21.12	145.05	21.12	264.97	21.12	165.01		21.12	0		21.12	0.06511
21.14	146.605	21.14	204.945	21.14	163.317		21.14	0		21.14	0.1013
21.16	90.0125	21.16	181.708	21.16	141.66		21.16	0		21.16	0.11767
21.18	121.677	21.18	219.985	21.18	148.345		21.18	0		21.18	0.13837
21.2	181.68	21.2	216.678	21.2	153.325		21.2	0		21.2	0.16511
21.22	220	21.22	241.667	21.22	140		21.22	0		21.22	0.20049
21.24	181.667	21.24	175.01	21.24	178.333		21.24	0		21.24	0.24874
21.26	148.352	21.26	143.325	21.26	201.655		21.26	0		21.26	0.317
21.28	116.655	21.28	179.977	21.28	196.702		21.28	0		21.28	0.41825
21.3	138.325	21.3	208.34	21.3	161.643		21.3	0		21.3	0.57805
21.32	171.618	21.32	204.99	21.32	206.627		21.32	0		21.32	0.85286
21.34	188.393	21.34	183.405	21.34	230.023		21.34	0		21.34	1.38831
21.36	161.625	21.36	183.197	21.36	188.403		21.36	0		21.36	2.70762
21.38	136.822	21.38	206.855	21.38	156.635		21.38	0		21.38	10.4403
21.4	93.1925	21.4	156.493	21.4	188.28		21.4	0		21.4	44.2449
21.42	160	21.42	249.96	21.42	188.43		21.42	0		21.42	24.4093
21.44	160	21.44	241.773	21.44	131.73		21.44	0		21.44	12.8769
21.46	164.977	21.46	170.14	21.46	131.55		21.46	0		21.46	24.8897
21.48	148.46	21.48	144.875	21.48	168.357		21.48	0		21.48	7.52651
21.5	106.668	21.5	196.613	21.5	160		21.5	0		21.5	1.97766
21.52	111.638	21.52	203.393	21.52	184.855		21.52	0		21.52	1.04876
21.54	129.938	21.54	166.79	21.54	231.635		21.54	0		21.54	0.66919
21.56	181.438	21.56	133.333	21.56	225.097		21.56	0		21.56	0.46768
21.58	235.035	21.58	158.16	21.58	175.173		21.58	0		21.58	0.34679
21.6	191.923	21.6	180.145	21.6	118.442		21.6	0		21.6	0.2681
21.62	123.41	21.62	176.438	21.62	162.795		21.62	0		21.62	0.2138
21.64	131.465	21.64	216.748	21.64	225.442		21.64	0		21.64	0.17467
21.66	198.123	21.66	224.79	21.66	182.912		21.66	0		21.66	0.14548
21.68	200.352	21.68	241.887	21.68	207.195		21.68	0		21.68	0.12311
21.7	138.287	21.7	234.68	21.7	86.85		21.7	0		21.7	0.10556
21.72	166.475	21.72	268.572	21.72	162.285		21.72	0		21.72	0.09154
21.74	204.95	21.74	206.865	21.74	272.41		21.74	0		21.74	0.08016
21.76	183.643	21.76	163.435	21.76	146.667		21.76	0		21.76	0.029
21.78	148.173	21.78	176.347	21.78	176.347		21.78	0		21.78	0.02551
21.8	163.442	21.8	196.998	21.8	231.613		21.8	0		21.8	0.02262
21.82	176.325	21.82	191.155	21.82	210.343		21.82	0		21.82	0
21.84	197.02	21.84	207.37	21.84	179.765		21.84	0		21.84	0
21.86	166.425	21.86	151.123	21.86	228.153		21.86	0		21.86	0
21.88	155.56	21.88	206.915	21.88	248.395		21.88	0		21.88	0
21.9	139.23	21.9	217.755	21.9	225.192		21.9	0		21.9	0
21.92	190.66	21.92	234.125	21.92	170.395		21.92	0		21.92	0
21.94	165.852	21.94	138.265	21.94	189.05		21.94	0		21.94	0
21.96	276.527	21.96	186.11	21.96	277.085		21.96	0		21.96	0
21.98	263.762	21.98	248.405	21.98	187.238		21.98	0		21.98	0
22	188.7	22	254.78	22	154.488		22	0		22	0
22.02	146.667	22.02	245.525	22.02	218.257		22.02	0		22.02	0
22.04	161.438	22.04	176.82	22.04	216.82		22.04	0		22.04	0
22.06	162.06	22.06	169.843	22.06	239.373		22.06	0		22.06	0
22.08	149.518	22.08	201.425	22.08	291.908		22.08	0		22.08	0
22.1	170.493	22.1	221.748	22.1	261.748		22.1	0		22.1	0
22.12	164.245	22.12	223.165	22.12	214.005		22.12	0		22.12	0
22.14	200.685	22.14	195.77	22.14	166.325		22.14	0		22.14	0
22.16	118.595	22.16	169.127	22.16	185.262		22.16	0		22.16	0
22.18	93.3325	22.18	248.423	22.18	189.465		22.18	0		22.18	0
22.2	132.607	22.2	244.91	22.2	235.09		22.2	0		22.2	0
22.22	239.26	22.22	228.798	22.22	295.37		22.22	0		22.22	0
22.24	252.705	22.24	167.045	22.24	329.938		22.24	0		22.24	0
22.26	169.808	22.26	167.66	22.26	206.282		22.26	0		22.26	0
22.28	191.57	22.28	285.493	22.28	220.39		22.28	0		22.28	0
22.3	185.298	22.3	342.562	22.3	181.765		22.3	0		22.3	0
22.32	194.29	22.32	232.375	22.32	227.22		22.32	0		22.32	0
22.34	219.055	22.34	212.51	22.34	300.413		22.34	0		22.34	0
22.36	150.21	22.36	255.523	22.36	266.668		22.36	0		22.36	0
22.38	157.803	22.38	213.333	22.38	271.56		22.38	0		22.38	0
22.4	185.325	22.4	223.118	22.4	260.433		22.4	0		22.4	0
22.42	174.67	22.42	235.11	22.42	226.667		22.42	0		22.42	0
22.44	165.78	22.44	207.113	22.44	231.555		22.44	0		22.44	0
22.46	150.648	22.46	227.088	22.46	254.66		22.46	0		22.46	0
22.48	221.782	22.48	285.805	22.48	280		22.48	0		22.48	0
22.5	174.265	22.5	241.317	22.5	240.933		22.5	0		22.5	0
22.52	116.43	22.52	217.85	22.52	168.452		22.52	0		22.52	0
22.54	157.732	22.54	187.012	22.54	208.8		22.54	0		22.54	0
22.56	209.757	22.56	265.365	22.56	244.55		22.56	0		22.56	0
22.58	226.667	22.58	220.493	22.58	203.89		22.58	0		22.58	0
22.6	226.667	22.6	191.542	22.6	255.625		22.6	0		22.6	0
22.62	207.173	22.62	209.748	22.62	227.952		22.62	0		22.62	0
22.64	163.59	22.64	212.053	22.64	263.077		22.64	0		22.64	0
22.66	141.798	22.66	220.757	22.66	255.65		22.66	0		22.66	0
22.68	152.808	22.68	245.923	22.68	188.993		22.68	0		22.68	0
22.7	206.132	22.7	201.268	22.7	166.132		22.7	0		22.7	0
22.72	191.35	22.72	207.208	22.72	224.325		22.72	0		22.72	0
22.74	130.982	22.74	183.06	22.74	232.623		22.74	0		22.74	0
22.76	197.643	22.76	224.31	22.76	168.472		22.76	0		22.76	0
22.78	244.86	22.78	247.225	22.78	203.74		22.78	0		22.78	0
22.8	248.475	22.8	232.768	22.8	260.565		22.8	0		22.8	0
22.82	264.285	22.82	261.81	22.82	197.525		22.82	0		22.82	0
22.84	277.535	22.84	267.9	22.84	175.798		22.84	0		22.84	0
22.86	202.398	22.86	303.04	22.86	187.838		22.86	0		22.86	0
22.88	184.26	22.88	266.627	22.88	173.373		22.88	0		22.88	0
22.9	212.115	22.9	207.285	22.9	247.265		22.9	0		22.9	0
22.92	201.213	22.92	227.877	22.92	232.727		22.92	0		22.92	0
22.94	216.972	22.94	189.083	22.94	227.89		22.94	0		22.94	0
22.96	209.69	22.96	264.228	22.96	179.382		22.96	0		22.96	0
22.98	241.197	22.98	301.822	22.98	198.803		22.98	0		22.98	0
23	252.14	23	283.647	23	221.757		23	0		23	0
23.02	250.87	23.02	261.825	23.02	292.145		23.02	0		23.02	0
23.04	278.815	23.04	219.46	23.04	232.792		23.04	0		23.04	0
23.06	258.17	23.06	150.325	23.06	168.495		23.06	0		23.06	0
23.08	247.322	23.08	172.023	23.08	232.54		23.08	0		23.08	0
23.1	208.5	23.1	244.835	23.1	272.98		23.1	0		23.1	0
23.12	180.667	23.12	238.835	23.12	134.498		23.12	0		23.12	0
23.14	170.822	23.14	271.31	23.14	237.3		23.14	0		23.14	0
23.16	218.162	23.16	305.717	23.16	334.695		23.16	0		23.16	0
23.18	217.01	23.18	234.947	23.18	237.697		23.18	0		23.18	0
23.2	224.132	23.2	276.56	23.2	215.625		23.2	0		23.2	0
23.22	223.243	23.22	209.65	23.22	237.718		23.22	0		23.22	0
23.24	175.607	23.24	231.49	23.24	220.43		23.24	0		23.24	0
23.26	207.38	23.26	259.288	23.26	246.248		23.26	0		23.26	0
23.28	192.615	23.28	283.692	23.28	191.488		23.28	0		23.28	0
23.3	241.123	23.3	247.393	23.3	185.542		23.3	0		23.3	0
23.32	276.3	23.32	227.785	23.32	198.537		23.32	0		23.32	0
23.34	274.07	23.34	224.44	23.34	232.958		23.34	0		23.34	0
23.36	244.815	23.36	197.405	23.36	187.775		23.36	0		23.36	0
23.38	238.895	23.38	259.25	23.38	194.083		23.38	0		23.38	0
23.4	251.822	23.4	259.655	23.4	188.868		23.4	0		23.4	0
23.42	267.095	23.42	224.048	23.42	240		23.42	0		23.42	0
23.44	178.143	23.44	257.05	23.44	254.425		23.44	0		23.44	0
23.46	220.312	23.46	235.192	23.46	265.58		23.46	0		23.46	0
23.48	265.585	23.48	207.447	23.48	254.415		23.48	0		23.48	0
23.5	215.982	23.5	192.548	23.5	280		23.5	0		23.5	0
23.52	187.74	23.52	245.875	23.52	270.395		23.52	0		23.52	0
23.54	198.933	23.54	251.197	23.54	272.535		23.54	0		23.54	0
23.56	192.53	23.56	190.403	23.56	297.067		23.56	0		23.56	0
23.58	236.262	23.58	173.333	23.58	270.405		23.58	0		23.58	0
23.6	243.74	23.6	202.11	23.6	195.78		23.6	0		23.6	0
23.62	221.873	23.62	262.923	23.62	131.69		23.62	0		23.62	0
23.64	222.92	23.64	303.965	23.64	209.585		23.64	0		23.64	0
23.66	220.833	23.66	284.375	23.66	260.207		23.66	0		23.66	0
23.68	201.037	23.68	187.702	23.68	305.63		23.68	0		23.68	0
23.7	231.455	23.7	218.123	23.7	251.268		23.7	0		23.7	0
23.72	220.852	23.72	217.093	23.72	247.873		23.72	0		23.72	0
23.74	239.31	23.74	233.5	23.74	304.62		23.74	0		23.74	0
23.76	318.98	23.76	283.765	23.76	258.118		23.76	0		23.76	0
23.78	269.42	23.78	285.798	23.78	257.1		23.78	0		23.78	0
23.8	212.322	23.8	310.438	23.8	249.562		23.8	0		23.8	0
23.82	220.125	23.82	312.452	23.82	266.668		23.82	0		23.82	0
23.84	275.223	23.84	317.998	23.84	237.998		23.84	0		23.84	0
23.86	285.775	23.86	276.22	23.86	200.998		23.86	0		23.86	0
23.88	296.123	23.88	302.885	23.88	207.565		23.88	0		23.88	0
23.9	239.012	23.9	272.26	23.9	173.333		23.9	0		23.9	0
23.92	194.243	23.92	210.53	23.92	244.923		23.92	0		23.92	0
23.94	264.965	23.94	281.96	23.94	354.25		23.94	0		23.94	0
23.96	353.17	23.96	290.408	23.96	272.303		23.96	0		23.96	0
23.98	216.248	23.98	218.102	23.98	205.74		23.98	0		23.98	0
24	259.965	24	236.2	24	240		24	0		24	0
24.02	223.827	24.02	258.098	24.02	249.53		24.02	0		24.02	0
24.04	242.847	24.04	266.668	24.04	233.32		24.04	0		24.04	0
24.06	204.762	24.06	285.717	24.06	244.77		24.06	0		24.06	0
24.08	241.9	24.08	286.673	24.08	316.2		24.08	0		24.08	0
24.1	274.295	24.1	245.705	24.1	265.69		24.1	0		24.1	0
24.12	240	24.12	275.243	24.12	383.79		24.12	0		24.12	0
24.14	220.972	24.14	271.423	24.14	360.072		24.14	0		24.14	0
24.16	200.933	24.16	289.51	24.16	240		24.16	0		24.16	0
24.18	212.405	24.18	311.42	24.18	192.46		24.18	0		24.18	0
24.2	229.44	24.2	291.485	24.2	154.192		24.2	0		24.2	0
24.22	287.663	24.22	292.262	24.22	244.75		24.22	0		24.22	0
24.24	248.583	24.24	329.67	24.24	286.582		24.24	0		24.24	0
24.26	254.245	24.26	231.415	24.26	322.925		24.26	0		24.26	0
24.28	284.748	24.28	301.71	24.28	280		24.28	0		24.28	0
24.3	236.387	24.3	327.913	24.3	265.762		24.3	0		24.3	0
24.32	171.287	24.32	211.287	24.32	258.978		24.32	0		24.32	0
24.34	211.542	24.34	284.743	24.34	298.075		24.34	0		24.34	0
24.36	174.225	24.36	274.368	24.36	287.7		24.36	0		24.36	0
24.38	237.92	24.38	240	24.38	277.033		24.38	0		24.38	0
24.4	316.145	24.4	249.477	24.4	286.83		24.4	0		24.4	0
24.42	300.173	24.42	228.768	24.42	221.93		24.42	0		24.42	0
24.44	249.472	24.44	197.887	24.44	246.485		24.44	0		24.44	0
24.46	257.197	24.46	290.34	24.46	282.995		24.46	0		24.46	0
24.48	235.268	24.48	323.868	24.48	244.732		24.48	0		24.48	0
24.5	307.108	24.5	297.202	24.5	243.87		24.5	0		24.5	0
24.52	368.185	24.52	270.54	24.52	255.05		24.52	0		24.52	0
24.54	227.52	24.54	234.417	24.54	292.48		24.54	0		24.54	0
24.56	281.7	24.56	252.005	24.56	247.755		24.56	0		24.56	0
24.58	347.512	24.58	313.582	24.58	265.322		24.58	0		24.58	0
24.6	307.183	24.6	243.882	24.6	336.375		24.6	0		24.6	0
24.62	177.22	24.62	255.007	24.62	241.373		24.62	0		24.62	0
24.64	202.5	24.64	297.223	24.64	151.39		24.64	0		24.64	0
24.66	256.395	24.66	246.952	24.66	188.325		24.66	0		24.66	0
24.68	232.213	24.68	229.143	24.68	268.317		24.68	0		24.68	0
24.7	261.947	24.7	297.23	24.7	277.535		24.7	0		24.7	0
24.72	239.183	24.72	251.697	24.72	233.018		24.72	0		24.72	0
24.74	213.333	24.74	228.292	24.74	260.325		24.74	0		24.74	0
24.76	251.048	24.76	256.43	24.76	233		24.76	0		24.76	0
24.78	305.863	24.78	232.185	24.78	265.055		24.78	0		24.78	0
24.8	275.288	24.8	280.803	24.8	241.602		24.8	0		24.8	0
24.82	276.087	24.82	301.957	24.82	288.623		24.82	0		24.82	0
24.84	283.915	24.84	340.423	24.84	223.493		24.84	0		24.84	0
24.86	266.668	24.86	341.93	24.86	148.245		24.86	0		24.86	0
24.88	276.08	24.88	214.905	24.88	232.945		24.88	0		24.88	0
24.9	255.692	24.9	327.832	24.9	321.562		24.9	0		24.9	0
24.92	229	24.92	374.15	24.92	345.113		24.92	0		24.92	0
24.94	306.668	24.94	248.63	24.94	335.655		24.94	0		24.94	0
24.96	264.358	24.96	249.403	24.96	375.725		24.96	0		24.96	0
24.98	191.368	24.98	318.363	24.98	301.967		24.98	0		24.98	0
25	232.89	25	338.158	25	255.745		25	0		25	0
25.02	312.123	25.02	228.183	25.02	205.455		25.02	0		25.02	0
25.04	309.1	25.04	256.52	25.04	258.783		25.04	0		25.04	0
25.06	240	25.06	222.722	25.06	279.25		25.06	0		25.06	0
25.08	244.692	25.08	235.308	25.08	272.105		25.08	0		25.08	0
25.1	243.95	25.1	217.282	25.1	269.132		25.1	0		25.1	0
25.12	207.905	25.12	190.62	25.12	232.835		25.12	0		25.12	0
25.14	224.915	25.14	187.403	25.14	274.575		25.14	0		25.14	0
25.16	315.312	25.16	218.023	25.16	225.935		25.16	0		25.16	0
25.18	306.668	25.18	259.475	25.18	228.12		25.18	0		25.18	0
25.2	297.295	25.2	277.83	25.2	233.145		25.2	0		25.2	0
25.22	294.053	25.22	251.525	25.22	160.72		25.22	0		25.22	0
25.24	291.902	25.24	309.202	25.24	167.935		25.24	0		25.24	0
25.26	254.045	25.26	258.728	25.26	203.558		25.26	0		25.26	0
25.28	280	25.28	302.695	25.28	309.933		25.28	0		25.28	0
25.3	275.32	25.3	268.53	25.3	266.668		25.3	0		25.3	0
25.32	280.7	25.32	206.077	25.32	290.055		25.32	0		25.32	0
25.34	278.608	25.34	290.05	25.34	300.598		25.34	0		25.34	0
25.36	231.343	25.36	333.332	25.36	235.325		25.36	0		25.36	0
25.38	249.347	25.38	291.267	25.38	217.317		25.38	0		25.38	0
25.4	257.32	25.4	255.387	25.4	200		25.4	0		25.4	0
25.42	221.315	25.42	338.005	25.42	218.685		25.42	0		25.42	0
25.44	224.028	25.44	323.315	25.44	267.345		25.44	0		25.44	0
25.46	279.327	25.46	294.007	25.46	246.645		25.46	0		25.46	0
25.48	258	25.48	277.99	25.48	188.005		25.48	0		25.48	0
25.5	252.667	25.5	232.665	25.5	267.998		25.5	0		25.5	0
25.52	217.338	25.52	297.998	25.52	315.335		25.52	0		25.52	0
25.54	237.312	25.54	302.002	25.54	264.692		25.54	0		25.54	0
25.56	311.33	25.56	279.345	25.56	233.292		25.56	0		25.56	0
25.58	292.033	25.58	244.01	25.58	278.048		25.58	0		25.58	0
25.6	249.32	25.6	212.685	25.6	213.98		25.6	0		25.6	0
25.62	248.03	25.62	195.985	25.62	235.34		25.62	0		25.62	0
25.64	180.73	25.64	222.648	25.64	217.352		25.64	0		25.64	0
25.66	171.22	25.66	235.343	25.66	209.312		25.66	0		25.66	0
25.68	294.598	25.68	249.942	25.68	301.15		25.68	0		25.68	0
25.7	281.51	25.7	284.025	25.7	384.152		25.7	0		25.7	0
25.72	178.61	25.72	252.708	25.72	252.083		25.72	0		25.72	0
25.74	208.683	25.74	254.575	25.74	200		25.74	0		25.74	0
25.76	218.6	25.76	278.765	25.76	223.252		25.76	0		25.76	0
25.78	234.738	25.78	245.262	25.78	275.965		25.78	0		25.78	0
25.8	218.593	25.8	261.408	25.8	260.798		25.8	0		25.8	0
25.82	257.98	25.82	240.607	25.82	218.588		25.82	0		25.82	0
25.84	266.668	25.84	257.375	25.84	239.398		25.84	0		25.84	0
25.86	234.157	25.86	212.135	25.86	245.843		25.86	0		25.86	0
25.88	164.048	25.88	192.5	25.88	260.238		25.88	0		25.88	0
25.9	197.725	25.9	276.543	25.9	191.9		25.9	0		25.9	0
25.92	307.255	25.92	287.517	25.92	222.025		25.92	0		25.92	0
25.94	337.973	25.94	222.028	25.94	222.613		25.94	0		25.94	0
25.96	300.285	25.96	227.248	25.96	235.363		25.96	0		25.96	0
25.98	217.97	25.98	220.875	25.98	208.12		25.98	0		25.98	0
26	249.845	26	160	26	177.97		26	0		26	0
26.02	265.527	26.02	173.903	26.02	195.935		26.02	0		26.02	0
26.04	204.067	26.04	223.165	26.04	250.4		26.04	0		26.04	0
26.06	195.93	26.06	266.668	26.06	301.473		26.06	0		26.06	0
26.08	199.44	26.08	266.668	26.08	275.928		26.08	0		26.08	0
26.1	196.482	26.1	248.148	26.1	270.185		26.1	0		26.1	0
26.12	240	26.12	204.077	26.12	222.037		26.12	0		26.12	0
26.14	267.762	26.14	219.058	26.14	231.843		26.14	0		26.14	0
26.16	292.245	26.16	270.748	26.16	243.537		26.16	0		26.16	0
26.18	230.75	26.18	262.582	26.18	255.498		26.18	0		26.18	0
26.2	227.205	26.2	243.01	26.2	304.517		26.2	0		26.2	0
26.22	234.843	26.22	187.2	26.22	200		26.22	0		26.22	0
26.24	204.62	26.24	217.955	26.24	209.243		26.24	0		26.24	0
26.26	217.952	26.26	268.248	26.26	231.287		26.26	0		26.26	0
26.28	231.285	26.28	305.098	26.28	203.05		26.28	0		26.28	0
26.3	216.912	26.3	217.433	26.3	156.423		26.3	0		26.3	0
26.32	187.183	26.32	204.618	26.32	181.535		26.32	0		26.32	0
26.34	245.64	26.34	254.87	26.34	188.205		26.34	0		26.34	0
26.36	274.368	26.36	277.965	26.36	238.982		26.36	0		26.36	0
26.38	231.785	26.38	187.173	26.38	200.505		26.38	0		26.38	0
26.4	280.502	26.4	236.393	26.4	198.998		26.4	0		26.4	0
26.42	274.392	26.42	238.505	26.42	188.162		26.42	0		26.42	0
26.44	213.333	26.44	173.827	26.44	220.572		26.44	0		26.44	0
26.46	231.765	26.46	204.607	26.46	147.157		26.46	0		26.46	0
26.48	202.167	26.48	199.512	26.48	173.333		26.48	0		26.48	0
26.5	149.088	26.5	196.363	26.5	164.123		26.5	0		26.5	0
26.52	289.21	26.52	244.605	26.52	155.875		26.52	0		26.52	0
26.54	274.442	26.54	253.333	26.54	164.127		26.54	0		26.54	0
26.56	194.925	26.56	230.322	26.56	155.873		26.56	0		26.56	0
26.58	219.815	26.58	209.673	26.58	150.327		26.58	0		26.58	0
26.6	305.733	26.6	221.132	26.6	148.067		26.6	0		26.6	0
26.62	253.333	26.62	169.197	26.62	217.47		26.62	0		26.62	0
26.64	267.127	26.64	200.46	26.64	163.22		26.64	0		26.64	0
26.66	256.562	26.66	217.472	26.66	139.298		26.66	0		26.66	0
26.68	218.835	26.68	213.785	26.68	222.072		26.68	0		26.68	0
26.7	266.217	26.7	276.752	26.7	199.55		26.7	0		26.7	0
26.72	203.255	26.72	314.515	26.72	200.893		26.72	0		26.72	0
26.74	151.7	26.74	239.558	26.74	207.415		26.74	0		26.74	0
26.76	172.895	26.76	217.925	26.76	165.907		26.76	0		26.76	0
26.78	146.667	26.78	189.95	26.78	239.565		26.78	0		26.78	0
26.8	155.843	26.8	129.178	26.8	236.275		26.8	0		26.8	0
26.82	187.095	26.82	128.317	26.82	252.477		26.82	0		26.82	0
26.84	208.748	26.84	116.263	26.84	181.655		26.84	0		26.84	0
26.86	195.415	26.86	141.66	26.86	160.423		26.86	0		26.86	0
26.88	182.083	26.88	143.338	26.88	168.333		26.88	0		26.88	0
26.9	164.167	26.9	213.333	26.9	133.333		26.9	0		26.9	0
26.92	174.155	26.92	213.333	26.92	156.24		26.92	0		26.92	0
26.94	199.185	26.94	217.912	26.94	190.84		26.94	0		26.94	0
26.96	174.143	26.96	240.405	26.96	214.545		26.96	0		26.96	0
26.98	222.088	26.98	248.355	26.98	275.022		26.98	0		26.98	0
27	185.873	27	190.45	27	226.27		27	0		27	0
27.02	160.787	27.02	151.243	27.02	177.123		27.02	0		27.02	0
27.04	227.058	27.04	160	27.04	174.505		27.04	0		27.04	0
27.06	198.452	27.06	201.16	27.06	225.893		27.06	0		27.06	0
27.08	171.062	27.08	266.283	27.08	168.76		27.08	0		27.08	0
27.1	246.863	27.1	212.572	27.1	155.43		27.1	0		27.1	0
27.12	134.088	27.12	164.57	27.12	146.667		27.12	0		27.12	0
27.14	186.667	27.14	168.765	27.14	164.942		27.14	0		27.14	0
27.16	159.26	27.16	164.567	27.16	218.27		27.16	0		27.16	0
27.18	143.2	27.18	182.468	27.18	225.935		27.18	0		27.18	0
27.2	204.202	27.2	195.435	27.2	159.637		27.2	0		27.2	0
27.22	182.102	27.22	177.537	27.22	151.59		27.22	0		27.22	0
27.24	182.46	27.24	160	27.24	172.977		27.24	0		27.24	0
27.26	204.562	27.26	169.125	27.26	137.542		27.26	0		27.26	0
27.28	208.773	27.28	177.545	27.28	147.365		27.28	0		27.28	0
27.3	190.88	27.3	137.202	27.3	158.963		27.3	0		27.3	0
27.32	205.243	27.32	111.567	27.32	102.793		27.32	0		27.32	0
27.34	225.65	27.34	196.798	27.34	142.11		27.34	0		27.34	0
27.36	151.222	27.36	256.882	27.36	156.115		27.36	0		27.36	0
27.38	160	27.38	200.333	27.38	163.558		27.38	0		27.38	0
27.4	173.662	27.4	222.113	27.4	97.8875		27.4	0		27.4	0
27.42	213.657	27.42	195.123	27.42	102.115		27.42	0		27.42	0
27.44	217.24	27.44	155.447	27.44	129.748		27.44	0		27.44	0
27.46	159.683	27.46	178.52	27.46	195.45		27.46	0		27.46	0
27.48	146.982	27.48	217.252	27.48	195.765		27.48	0		27.48	0
27.5	164.238	27.5	164.238	27.5	208.785		27.5	0		27.5	0
27.52	164.855	27.52	137.572	27.52	200		27.52	0		27.52	0
27.54	186.363	27.54	142.73	27.54	204.545		27.54	0		27.54	0
27.56	178.18	27.56	182.123	27.56	217.877		27.56	0		27.56	0
27.58	186.07	27.58	186.965	27.58	185.773		27.58	0		27.58	0
27.6	133.333	27.6	208.79	27.6	138.465		27.6	0		27.6	0
27.62	160.583	27.62	154.585	27.62	186.375		27.62	0		27.62	0
27.64	195.173	27.64	93.91	27.64	146.377		27.64	0		27.64	0
27.66	178.157	27.66	169.363	27.66	138.157		27.66	0		27.66	0
27.68	167.95	27.68	213.333	27.68	168.795		27.68	0		27.68	0
27.7	98.1475	27.7	186.11	27.7	141.852		27.7	0		27.7	0
27.72	146.942	27.72	115.19	27.72	115.737		27.72	0		27.72	0
27.74	159.727	27.74	138.952	27.74	128.798		27.74	0		27.74	0
27.76	128.8	27.76	203.463	27.76	138.135		27.76	0		27.76	0
27.78	133.597	27.78	138.395	27.78	155.202		27.78	0		27.78	0
27.8	164.532	27.8	200	27.8	138.125		27.8	0		27.8	0
27.82	168.803	27.82	177.347	27.82	168.803		27.82	0		27.82	0
27.84	178.118	27.84	146.92	27.84	141.882		27.84	0		27.84	0
27.86	195.22	27.86	173.333	27.86	111.195		27.86	0		27.86	0
27.88	150.945	27.88	182.387	27.88	151.69		27.88	0		27.88	0
27.9	151.438	27.9	177.37	27.9	195.23		27.9	0		27.9	0
27.92	182.143	27.92	119.76	27.92	169.05		27.92	0		27.92	0
27.94	164.285	27.94	125	27.94	168.572		27.94	0		27.94	0
27.96	191.893	27.96	195.713	27.96	142.377		27.96	0		27.96	0
27.98	221.222	27.98	186.205	27.98	146.435		27.98	0		27.98	0
28	115.707	28	128.812	28	110.96		28	0		28	0
28.02	128.815	28.02	110.963	28.02	120.448		28.02	0		28.02	0
28.04	151.627	28.04	120.442	28.04	182.37		28.04	0		28.04	0
28.06	186.232	28.06	177.85	28.06	177.415		28.06	0		28.06	0
28.08	137.85	28.08	164.088	28.08	124.302		28.08	0		28.08	0
28.1	160.21	28.1	133.545	28.1	102.153		28.1	0		28.1	0
28.12	213.748	28.12	155.488	28.12	115.903		28.12	0		28.12	0
28.14	208.005	28.14	146.667	28.14	137.438		28.14	0		28.14	0
28.16	88.8225	28.16	137.645	28.16	115.89		28.16	0		28.16	0
28.18	102.552	28.18	110.98	28.18	128.428		28.18	0		28.18	0
28.2	155.685	28.2	120.388	28.2	93.7225		28.2	0		28.2	0
28.22	146.285	28.22	191.365	28.22	124.127		28.22	0		28.22	0
28.24	111.36	28.24	204.132	28.24	116.055		28.24	0		28.24	0
28.26	128.643	28.26	150.988	28.26	168.643		28.26	0		28.26	0
28.28	97.8375	28.28	115.315	28.28	128.827		28.28	0		28.28	0
28.3	147.197	28.3	102.517	28.3	115.498		28.3	0		28.3	0
28.32	217.662	28.32	128.657	28.32	115.672		28.32	0		28.32	0
28.34	186.495	28.34	102.335	28.34	133.333		28.34	0		28.34	0
28.36	151	28.36	129	28.36	124.332		28.36	0		28.36	0
28.38	169.325	28.38	119.672	28.38	97.6675		28.38	0		28.38	0
28.4	217.51	28.4	93.655	28.4	93.495		28.4	0		28.4	0
28.42	177.83	28.42	142.17	28.42	111.007		28.42	0		28.42	0
28.44	164.188	28.44	124.343	28.44	79.845		28.44	0		28.44	0
28.46	106.515	28.46	106.668	28.46	75.8075		28.46	0		28.46	0
28.48	102.468	28.48	138.123	28.48	106.52		28.48	0		28.48	0
28.5	169.127	28.5	164.06	28.5	102.463		28.5	0		28.5	0
28.52	199.86	28.52	115.79	28.52	128.702		28.52	0		28.52	0
28.54	159.863	28.54	124.078	28.54	88.8425		28.54	0		28.54	0
28.56	119.865	28.56	75.7775	28.56	84.49		28.56	0		28.56	0
28.58	97.8225	28.58	106.535	28.58	102.31		28.58	0		28.58	0
28.6	115.64	28.6	106.92	28.6	124.487		28.6	0		28.6	0
28.62	133.333	28.62	142.058	28.62	128.847		28.62	0		28.62	0
28.64	124.365	28.64	120.12	28.64	142.423		28.64	0		28.64	0
28.66	129.085	28.66	110.8	28.66	164.25		28.66	0		28.66	0
28.68	164.368	28.68	71.3775	28.68	124.483		28.68	0		28.68	0
28.7	142.185	28.7	133.333	28.7	128.852		28.7	0		28.7	0
28.72	133.333	28.72	110.933	28.72	124.48		28.72	0		28.72	0
28.74	142.292	28.74	98.02	28.74	137.812		28.74	0		28.74	0
28.76	146.567	28.76	137.61	28.76	151.145		28.76	0		28.76	0
28.78	128.952	28.78	124.67	28.78	142.093		28.78	0		28.78	0
28.8	146.667	28.8	168.765	28.8	106.668		28.8	0		28.8	0
28.82	133.243	28.82	128.86	28.82	102.192		28.82	0		28.82	0
28.84	133.507	28.84	111.052	28.84	88.86		28.84	0		28.84	0
28.86	182.195	28.86	97.805	28.86	84.4725		28.86	0		28.86	0
28.88	150.977	28.88	133.493	28.88	106.748		28.88	0		28.88	0
28.9	129.018	28.9	155.377	28.9	124.392		28.9	0		28.9	0
28.92	177.803	28.92	115.677	28.92	102.198		28.92	0		28.92	0
28.94	186.667	28.94	124.257	28.94	97.8		28.94	0		28.94	0
28.96	150.933	28.96	71.2	28.96	120.067		28.96	0		28.96	0
28.98	97.8625	28.98	102.2	28.98	137.735		28.98	0		28.98	0
29	146.727	29	97.7975	29	124.465		29	0		29	0
29.02	151.018	29.02	115.593	29.02	124.407		29.02	0		29.02	0
29.04	84.355	29.04	115.485	29.04	79.8925		29.04	0		29.04	0
29.06	71.2275	29.06	102.305	29.06	53.4325		29.06	0		29.06	0
29.08	128.873	29.08	133.287	29.08	106.668		29.08	0		29.08	0
29.1	111.082	29.1	111.125	29.1	124.502		29.1	0		29.1	0
29.12	93.3325	29.12	115.543	29.12	128.795		29.12	0		29.12	0
29.14	88.8775	29.14	97.7525	29.14	93.405		29.14	0		29.14	0
29.16	111.188	29.16	97.8225	29.16	128.845		29.16	0		29.16	0
29.18	146.607	29.18	146.697	29.18	111.15		29.18	0		29.18	0
29.2	93.3325	29.2	155.52	29.2	137.76		29.2	0		29.2	0
29.22	79.9775	29.22	115.547	29.22	120		29.22	0		29.22	0.00108
29.24	57.785	29.24	155.627	29.24	124.45		29.24	0		29.24	0.00123
29.26	84.465	29.26	208.835	29.26	142.232		29.26	0		29.26	0.00141
29.28	137.795	29.28	111.103	29.28	133.308		29.28	0		29.28	0.00163
29.3	151.095	29.3	93.3325	29.3	88.895		29.3	0		29.3	0.00247
29.32	97.775	29.32	106.672	29.32	102.22		29.32	0		29.32	0.0029
29.34	120.007	29.34	111.108	29.34	79.9975		29.34	0		29.34	0.00347
29.36	164.447	29.36	84.4425	29.36	75.555		29.36	0		29.36	0.00421
29.38	93.3325	29.38	111.115	29.38	88.8975		29.38	0		29.38	0.00524
29.4	80.0075	29.4	106.66	29.4	44.435		29.4	0		29.4	0.00669
29.42	88.86	29.42	97.8075	29.42	97.7625		29.42	0		29.42	0.00886
29.44	155.56	29.44	75.5025	29.44	97.815		29.44	0		29.44	0.01233
29.46	164.42	29.46	142.262	29.46	53.2975		29.46	0		29.46	0.01838
29.48	164.5	29.48	88.875	29.48	124.415		29.48	0		29.48	0.03046
29.5	115.515	29.5	102.23	29.5	115.638		29.5	0		29.5	0.06227
29.52	151.13	29.52	80.0275	29.52	39.9725		29.52	0		29.52	0.27286
29.54	120.032	29.54	71.07	29.54	66.6675		29.54	0		29.54	0.99165
29.56	111.065	29.56	102.235	29.56	71.1		29.56	0		29.56	0.41098
29.58	115.645	29.58	115.493	29.58	93.295		29.58	0		29.58	0.11227
29.6	53.3325	29.6	142.278	29.6	120		29.6	0		29.6	0.23841
29.62	71.05	29.62	93.3775	29.62	111.14		29.62	0		29.62	0.50442
29.64	106.668	29.64	97.665	29.64	102.19		29.64	0		29.64	0.13848
29.66	111.095	29.66	146.718	29.66	111.145		29.66	0		29.66	0.03633
29.68	106.722	29.68	106.722	29.68	93.3325		29.68	0		29.68	0.01938
29.7	84.425	29.7	93.275	29.7	102.183		29.7	0		29.7	0.01244
29.72	80.0625	29.72	120	29.72	102.305		29.72	0		29.72	0.00875
29.74	53.3325	29.74	115.578	29.74	88.78		29.74	0		29.74	0.00654
29.76	79.8625	29.76	106.668	29.76	115.647		29.76	0		29.76	0.00509
29.78	115.653	29.78	111.088	29.78	84.42		29.78	0		29.78	0.00409
29.8	115.353	29.8	93.485	29.8	97.7525		29.8	0		29.8	0.00336
29.82	177.83	29.82	79.7625	29.82	84.5775		29.82	0		29.82	0.00281
29.84	142.333	29.84	151.167	29.84	44.4175		29.84	0		29.84	0.00239
29.86	115.498	29.86	155.412	29.86	75.4125		29.86	0		29.86	0.00206
29.88	124.505	29.88	186.757	29.88	93.5125		29.88	0		29.88	0.0018
29.9	97.84	29.9	177.653	29.9	57.6525		29.9	0		29.9	0.000701816
29.92	93.2375	29.92	173.623	29.92	93.3325		29.92	0		29.92	0.000612361
29.94	120	29.94	124.21	29.94	93.3325		29.94	0		29.94	0.000538969
29.96	97.95	29.96	182.257	29.96	102.153		29.96	0		29.96	0.000478014
29.98	70.9675	29.98	168.925	29.98	106.772		29.98	0		29.98	0
30	102.26	30	155.593	30	84.4075		30	0		30	0
30.02	93.3325	30.02	124.635	30.02	93.3325		30.02	0		30.02	0
30.04	106.55	30.04	110.838	30.04	84.5225		30.04	0		30.04	0
30.06	124.525	30.06	151.312	30.06	62.2625		30.06	0		30.06	0
30.08	133.085	30.08	97.86	30.08	57.7375		30.08	0		30.08	0
30.1	164.657	30.1	88.8025	30.1	66.6675		30.1	0		30.1	0
30.12	102.397	30.12	115.468	30.12	84.27		30.12	0		30.12	0
30.14	84.265	30.14	124.535	30.14	115.6		30.14	0		30.14	0
30.16	93.61	30.16	106.668	30.16	93.4725		30.16	0		30.16	0
30.18	44.3975	30.18	128.653	30.18	71.065		30.18	0		30.18	0
30.2	79.71	30.2	173.333	30.2	75.605		30.2	0		30.2	0
30.22	124.543	30.22	164.542	30.22	101.825		30.22	0		30.22	0
30.24	115.455	30.24	137.88	30.24	160.153		30.24	0		30.24	0
30.26	120.155	30.26	128.785	30.26	142.118		30.26	0		30.26	0
30.28	106.507	30.28	111.537	30.28	138.042		30.28	0		30.28	0
30.3	124.552	30.3	48.78	30.3	102.112		30.3	0		30.3	0
30.32	93.5	30.32	75.445	30.32	102.445		30.32	0		30.32	0
30.34	88.605	30.34	80.17	30.34	62.28		30.34	0		30.34	0
30.36	128.947	30.36	75.2675	30.36	53.3325		30.36	0		30.36	0
30.38	111.23	30.38	102.457	30.38	57.7175		30.38	0		30.38	0
30.4	88.95	30.4	79.82	30.4	71.05		30.4	0		30.4	0
30.42	75.6175	30.42	102.282	30.42	62.4675		30.42	0		30.42	0
30.44	71.0475	30.44	119.625	30.44	52.9575		30.44	0		30.44	0
30.46	80	30.46	138.287	30.46	84.7625		30.46	0		30.46	0
30.48	93.1375	30.48	75.425	30.48	57.5175		30.48	0		30.48	0
30.5	106.865	30.5	93.3325	30.5	88.955		30.5	0		30.5	0
30.52	80	30.52	93.3325	30.52	88.755		30.52	0		30.52	0
30.54	97.5025	30.54	80.205	30.54	84.7875		30.54	0		30.54	0
30.56	128.958	30.56	62.0825	30.56	61.8725		30.56	0		30.56	0
30.58	106.88	30.58	66.88	30.58	89.1725		30.58	0		30.58	0
30.6	97.49	30.6	66.235	30.6	62.0775		30.6	0		30.6	0
30.62	107.108	30.62	93.7725	30.62	84.37		30.62	0		30.62	0
30.64	66.4425	30.64	31.26	30.64	80.2225		30.64	0		30.64	0
30.66	88.965	30.66	26.44	30.66	44.595		30.66	0		30.66	0
30.68	88.735	30.68	57.7	30.68	35.4025		30.68	0		30.68	0
30.7	106.668	30.7	66.6675	30.7	57.7		30.7	0		30.7	0
30.72	106.668	30.72	75.3975	30.72	75.3975		30.72	0		30.72	0
30.74	97.94	30.74	80.2425	30.74	80.2425		30.74	0		30.74	0
30.76	75.6375	30.76	66.4225	30.76	79.51		30.76	0		30.76	0
30.78	53.5825	30.78	93.3325	30.78	98.44		30.78	0		30.78	0
30.8	39.7475	30.8	80.2525	30.8	39.7475		30.8	0		30.8	0
30.82	97.18	30.82	35.8975	30.82	57.9475		30.82	0		30.82	0
30.84	142.567	30.84	39.22	30.84	57.4325		30.84	0		30.84	0
30.86	106.668	30.86	106.93	30.86	97.69		30.86	0		30.86	0
30.88	89.245	30.88	58.2225	30.88	93.6		30.88	0		30.88	0
30.9	70.75	30.9	26.395	30.9	57.9575		30.9	0		30.9	0
30.92	89.255	30.92	57.6875	30.92	44.3525		30.92	0		30.92	0
30.94	66.39	30.94	71.0175	30.94	48.9825		30.94	0		30.94	0
30.96	80.2825	30.96	88.7	30.96	61.7525		30.96	0		30.96	0
30.98	57.6825	30.98	93.6175	30.98	102.317		30.98	0		30.98	0
31	97.1025	31	75.3625	31	84.6375		31	0		31	0
31.02	142.613	31.02	88.9875	31.02	75.36		31.02	0		31.02	0
31.04	84.9375	31.04	75.655	31.04	80.2975		31.04	0		31.04	0
31.06	66.0675	31.06	79.7	31.06	57.6775		31.06	0		31.06	0
31.08	106.97	31.08	97.98	31.08	57.98		31.08	0		31.08	0
31.1	75.6575	31.1	71.315	31.1	35.6575		31.1	0		31.1	0
31.12	71.0075	31.12	62.015	31.12	31.0075		31.12	0		31.12	0
31.14	80	31.14	80	31.14	48.68		31.14	0		31.14	0
31.16	75.6625	31.16	75.6625	31.16	62.3275		31.16	0		31.16	0
31.18	75.34	31.18	79.6775	31.18	57.67		31.18	0		31.18	0
31.2	80.325	31.2	89.3225	31.2	71.0025		31.2	0		31.2	0
31.22	40.33	31.22	75.005	31.22	66.9975		31.22	0		31.22	0
31.24	39.3325	31.24	102.668	31.24	48.6675		31.24	0		31.24	0
31.26	110.662	31.26	66.6675	31.26	79.6625		31.26	0		31.26	0
31.28	129.343	31.28	66.6675	31.28	85.0125		31.28	0		31.28	0
31.3	76.015	31.3	58.0075	31.3	52.9875		31.3	0		31.3	0
31.32	61.6425	31.32	48.6575	31.32	80		31.32	0		31.32	0
31.34	98.0125	31.34	66.6675	31.34	71.345		31.34	0		31.34	0
31.36	88.6525	31.36	75.3175	31.36	66.31		31.36	0		31.36	0
31.38	115.315	31.38	71.71	31.38	93.3325		31.38	0		31.38	0
31.4	98.7475	31.4	43.96	31.4	67.395		31.4	0		31.4	0
31.42	39.6325	31.42	80	31.42	13.3325		31.42	0		31.42	0
31.44	75.3075	31.44	88.6425	31.44	26.295		31.44	0		31.44	0
31.46	80.375	31.46	93.7075	31.46	79.25		31.46	0		31.46	0
31.48	66.2875	31.48	83.94	31.48	94.47		31.48	0		31.48	0
31.5	89.0175	31.5	120	31.5	30.6		31.5	0		31.5	0
31.52	71.3675	31.52	120	31.52	75.2975		31.52	0		31.52	0
31.54	53.3325	31.54	94.115	31.54	97.6475		31.54	0		31.54	0
31.56	57.6475	31.56	57.2525	31.56	98.04		31.56	0		31.56	0
31.58	96.85	31.58	93.3325	31.58	71.3775		31.58	0		31.58	0
31.6	142.757	31.6	71.78	31.6	87.8175		31.6	0		31.6	0
31.62	89.43	31.62	43.9025	31.62	125.525		31.62	0		31.62	0
31.64	66.2575	31.64	84.3075	31.64	57.6425		31.64	0		31.64	0
31.66	89.0275	31.66	80.4125	31.66	66.6675		31.66	0		31.66	0
31.68	67.085	31.68	57.6375	31.68	53.75		31.68	0		31.68	0
31.7	48.6075	31.7	58.0575	31.7	35.275		31.7	0		31.7	0
31.72	70.97	31.72	52.9075	31.72	66.2425		31.72	0		31.72	0
31.74	84.3025	31.74	62.795	31.74	93.3325		31.74	0		31.74	0
31.76	71.8325	31.76	30.9675	31.76	84.7325		31.76	0		31.76	0
31.78	35.265	31.78	65.7925	31.78	70.965		31.78	0		31.78	0
31.8	66.225	31.8	120	31.8	71.405		31.8	0		31.8	0
31.82	106.222	31.82	94.2225	31.82	57.63		31.82	0		31.82	0
31.84	111.858	31.84	65.77	31.84	70.9625		31.84	0		31.84	0
31.86	75.255	31.86	94.2375	31.86	75.7075		31.86	0		31.86	0
31.88	89.04	31.88	40	31.88	53.79		31.88	0		31.88	0
31.9	71.4175	31.9	44.29	31.9	48.1225		31.9	0		31.9	0
31.92	66.2025	31.92	66.2025	31.92	67.595		31.92	0		31.92	0
31.94	89.045	31.94	67.6025	31.94	34.775		31.94	0		31.94	0
31.96	88.575	31.96	34.7675	31.96	75.7125		31.96	0		31.96	0
31.98	89.525	31.98	88.5725	31.98	83.81		31.98	0		31.98	0
32	99.98	32	102.382	32	90.01		32	0		32	0
32.02	69.34	32.02	101.9	32.02	39.515		32.02	0		32.02	0
32.04	94.6675	32.04	107.155	32.04	79.5125		32.04	0		32.04	0
32.06	62.6675	32.06	67.16	32.06	98.105		32.06	0		32.06	0
32.08	57.33	32.08	48.5575	32.08	75.72		32.08	0		32.08	0
32.1	50.69	32.1	70.945	32.1	62.39		32.1	0		32.1	0
32.12	33.295	32.12	62.895	32.12	44.78		32.12	0		32.12	0
32.14	64.04	32.14	26.6675	32.14	30.9425		32.14	0		32.14	0
32.16	38.63	32.16	39.4875	32.16	44.2725		32.16	0		32.16	0
32.18	74.64	32.18	66.6675	32.18	53.3325		32.18	0		32.18	0
32.2	89.35	32.2	58.125	32.2	87.5		32.2	0		32.2	0
32.22	80	32.22	35.73	32.22	113.035		32.22	0		32.22	0
32.24	80	32.24	30.935	32.24	26.1375		32.24	0		32.24	0
32.26	80	32.26	61.335	32.26	53.3325		32.26	0		32.26	0
32.28	68.0725	32.28	93.87	32.28	44.8025		32.28	0		32.28	0
32.3	59.87	32.3	53.875	32.3	30.93		32.3	0		32.3	0
32.32	90.7775	32.32	47.98	32.32	44.2625		32.32	0		32.32	0
32.34	49.3625	32.34	80.55	32.34	49.0725		32.34	0		32.34	0
32.36	51.905	32.36	40.5525	32.36	35.74		32.36	0		32.36	0
32.38	76.035	32.38	30.3675	32.38	60.7375		32.38	0		32.38	0
32.4	74.595	32.4	49.6375	32.4	124.817		32.4	0		32.4	0
32.42	89.3725	32.42	51.6375	32.42	76.875		32.42	0		32.42	0
32.44	91.88	32.44	120.57	32.44	30.3525		32.44	0		32.44	0
32.46	104.168	32.46	80.575	32.46	75.1725		32.46	0		32.46	0
32.48	70.6225	32.48	66.0875	32.48	80.5775		32.48	0		32.48	0
32.5	80	32.5	97.5825	32.5	57.5825		32.5	0		32.5	0
32.52	76.0475	32.52	93.92	32.52	58.1675		32.52	0		32.52	0
32.54	86.415	32.54	62.42	32.54	61.2375		32.54	0		32.54	0
32.56	109.647	32.56	53.3325	32.56	89.6825		32.56	0		32.56	0
32.58	57.28	32.58	57.5775	32.58	49.0875		32.58	0		32.58	0
32.6	50.8925	32.6	66.6675	32.6	52.73		32.6	0		32.6	0
32.62	33.04	32.62	70.9075	32.62	80		32.62	0		32.62	0
32.64	80	32.64	71.52	32.64	80		32.64	0		32.64	0
32.66	83.9375	32.66	74.53	32.66	71.5225		32.66	0		32.66	0
32.68	77.5925	32.68	90.335	32.68	49.095		32.68	0		32.68	0
32.7	47.865	32.7	52.085	32.7	52.71		32.7	0		32.7	0
32.72	70.5975	32.72	106.668	32.72	75.765		32.72	0		32.72	0
32.74	76.0725	32.74	85.5	32.74	53.965		32.74	0		32.74	0
32.76	66.6675	32.76	82.32	32.76	47.8275		32.76	0		32.76	0
32.78	62.7425	32.78	156.41	32.78	84.8725		32.78	0		32.78	0
32.8	57.255	32.8	115.77	32.8	79.355		32.8	0		32.8	0
32.82	70.5875	32.82	93.9825	32.82	85.5275		32.82	0		32.82	0
32.84	87.835	32.84	62.44	32.84	31.5475		32.84	0		32.84	0
32.86	75.34	32.86	66.0075	32.86	30.2325		32.86	0		32.86	0
32.88	15.655	32.88	76.44	32.88	53.9975		32.88	0		32.88	0
32.9	53.3325	32.9	48.445	32.9	35.11		32.9	0		32.9	0
32.92	41.605	32.92	91.99	32.92	44.8925		32.92	0		32.92	0
32.94	17.24	32.94	134.01	32.94	43.5425		32.94	0		32.94	0
32.96	30.5725	32.96	106.668	32.96	63.13		32.96	0		32.96	0
32.98	40	32.98	98.235	32.98	26.6675		32.98	0		32.98	0
33	43.9	33	88.43	33	30.8825		33	0		33	0
33.02	75.0925	33.02	136.16	33.02	56.8525		33.02	0		33.02	0
33.04	84.91	33.04	149.458	33.04	80.6975		33.04	0		33.04	0
33.06	58.245	33.06	40	33.06	40.7025		33.06	0		33.06	0
33.08	65.2525	33.08	48.4175	33.08	34.3775		33.08	0		33.08	0
33.1	107.377	33.1	62.46	33.1	63.17		33.1	0		33.1	0
33.12	92.6175	33.12	70.1575	33.12	39.285		33.12	0		33.12	0
33.14	103.183	33.14	110.87	33.14	62.4625		33.14	0		33.14	0
33.16	62.465	33.16	90.58	33.16	44.9275		33.16	0		33.16	0
33.18	49.1325	33.18	51.875	33.18	30.8675		33.18	0		33.18	0
33.2	56.8	33.2	94.0675	33.2	48.4		33.2	0		33.2	0
33.22	105.927	33.22	66.6675	33.22	66.6675		33.22	0		33.22	0
33.24	108.153	33.24	58.2725	33.24	58.2725		33.24	0		33.24	0
33.26	57.53	33.26	52.5875	33.26	44.195		33.26	0		33.26	0
33.28	75.055	33.28	71.6125	33.28	57.5275		33.28	0		33.28	0
33.3	89.14	33.3	70.1025	33.3	79.245		33.3	0		33.3	0
33.32	80	33.32	89.9025	33.32	89.9025		33.32	0		33.32	0
33.34	84.19	33.34	61.7125	33.34	70.09		33.34	0		33.34	0
33.36	93.3325	33.36	75.8125	33.36	89.915		33.36	0		33.36	0
33.38	72.4025	33.38	58.295	33.38	70.0775		33.38	0		33.38	0
33.4	39.22	33.4	52.555	33.4	89.9275		33.4	0		33.4	0
33.42	62.4825	33.42	80	33.42	61.7		33.42	0		33.42	0
33.44	53.3325	33.44	67.455	33.44	75.8175		33.44	0		33.44	0
33.46	61.695	33.46	40	33.46	58.305		33.46	0		33.46	0
33.48	80	33.48	56.715	33.48	27.465		33.48	0		33.48	0
33.5	105.062	33.5	93.3325	33.5	16.7075		33.5	0		33.5	0
33.52	134.947	33.52	84.9825	33.52	49.1575		33.52	0		33.52	0
33.54	96.695	33.54	83.3625	33.54	44.175		33.54	0		33.54	0
33.56	116.642	33.56	99.1375	33.56	53.3325		33.56	0		33.56	0
33.58	71.6575	33.58	61.675	33.58	49.1625		33.58	0		33.58	0
33.6	57.5025	33.6	63.3225	33.6	48.34		33.6	0		33.6	0
33.62	75.0025	33.62	39.17	33.62	62.5		33.62	0		33.62	0
33.64	89.1675	33.64	66.6675	33.64	61.665		33.64	0		33.64	0
33.66	75.835	33.66	66.6675	33.66	63.34		33.66	0		33.66	0
33.68	62.5025	33.68	58.34	33.68	43.32		33.68	0		33.68	0
33.7	49.1725	33.7	56.645	33.7	88.3225		33.7	0		33.7	0
33.72	52.48	33.72	72.5325	33.72	90.0275		33.72	0		33.72	0
33.74	71.6825	33.74	39.1425	33.74	49.175		33.74	0		33.74	0
33.76	61.6475	33.76	54.1975	33.76	48.3125		33.76	0		33.76	0
33.78	71.69	33.78	22.5125	33.78	45.89		33.78	0		33.78	0
33.8	57.4875	33.8	34.1025	33.8	24.9225		33.8	0		33.8	0
33.82	62.515	33.82	71.695	33.82	71.695		33.82	0		33.82	0
33.84	57.485	33.84	57.485	33.84	78.235		33.84	0		33.84	0
33.86	66.6675	33.86	74.965	33.86	112.59		33.86	0		33.86	0
33.88	79.1075	33.88	76.745	33.88	58.3725		33.88	0		33.88	0
33.9	85.9375	33.9	48.29	33.9	40		33.9	0		33.9	0
33.92	48.2875	33.92	54.235	33.92	52.4325		33.92	0		33.92	0
33.94	58.3825	33.94	51.52	33.94	59.2875		33.94	0		33.94	0
33.96	40	33.96	102.525	33.96	34.0375		33.96	0		33.96	0
33.98	44.14	33.98	89.195	33.98	67.5825		33.98	0		33.98	0
34	53.3325	34	67.5875	34	35.8625		34	0		34	0
34.02	57.47	34.02	40	34.02	30.8025		34.02	0		34.02	0
34.04	58.3975	34.04	48.2675	34.04	56.5375		34.04	0		34.04	0
34.06	40	34.06	58.4025	34.06	85.0675		34.06	0		34.06	0
34.08	44.13	34.08	44.13	34.08	50.1425		34.08	0		34.08	0
34.1	57.4625	34.1	57.4625	34.1	17.4625		34.1	0		34.1	0
34.12	70.795	34.12	58.4125	34.12	26.6675		34.12	0		34.12	0
34.14	67.6225	34.14	40	34.14	30.7925		34.14	0		34.14	0
34.16	60.6225	34.16	48.2475	34.16	48.2475		34.16	0		34.16	0
34.18	94.2975	34.18	62.545	34.18	62.545		34.18	0		34.18	0
34.2	58.425	34.2	45.0925	34.2	73.9375		34.2	0		34.2	0
34.22	44.12	34.22	26.6675	34.22	91.165		34.22	0		34.22	0
34.24	78.04	34.24	39.02	34.24	34.9025		34.24	0		34.24	0
34.26	104.522	34.26	83.13	34.26	40.985		34.26	0		34.26	0
34.28	40	34.28	111.772	34.28	21.5625		34.28	0		34.28	0
34.3	44.1125	34.3	80.995	34.3	40		34.3	0		34.3	0
34.32	45.1125	34.32	65.665	34.32	48.2225		34.32	0		34.32	0
34.34	59.54	34.34	72.7875	34.34	74.885		34.34	0		34.34	0
34.36	121.01	34.36	34.8825	34.36	76.9025		34.36	0		34.36	0
34.38	68.6975	34.38	61.545	34.38	35.895		34.38	0		34.38	0
34.4	25.645	34.4	80	34.4	26.6675		34.4	0		34.4	0
34.42	65.64	34.42	67.6925	34.42	38.975		34.42	0		34.42	0
34.44	93.3325	34.44	60.5025	34.44	70.7675		34.44	0		34.44	0
34.46	101.532	34.46	94.37	34.46	67.7025		34.46	0		34.46	0
34.48	111.805	34.48	78.9575	34.48	31.805		34.48	0		34.48	0
34.5	76.95	34.5	110.763	34.5	29.715		34.5	0		34.5	0
34.52	68.6575	34.52	115.905	34.52	58.48		34.52	0		34.52	0
34.54	108.78	34.54	86.2075	34.54	40		34.54	0		34.54	0
34.56	57.4225	34.56	44.09	34.56	40		34.56	0		34.56	0
34.58	66.6675	34.58	49.245	34.58	40		34.58	0		34.58	0
34.6	62.58	34.6	56.3475	34.6	56.3475		34.6	0		34.6	0
34.62	61.5025	34.62	81.0775	34.62	64.7375		34.62	0		34.62	0
34.64	75.9175	34.64	53.3325	34.64	12.25		34.64	0		34.64	0
34.66	66.6675	34.66	53.3325	34.66	44.0825		34.66	0		34.66	0
34.68	62.5875	34.68	69.6525	34.68	57.4125		34.68	0		34.68	0
34.7	49.255	34.7	86.2775	34.7	66.6675		34.7	0		34.7	0
34.72	40	34.72	44.0775	34.72	70.7425		34.72	0		34.72	0
34.74	40	34.74	57.4075	34.74	59.6275		34.74	0		34.74	0
34.76	52.2175	34.76	62.595	34.76	25.5525		34.76	0		34.76	0
34.78	71.8575	34.78	45.1925	34.78	65.545		34.78	0		34.78	0
34.8	49.265	34.8	30.735	34.8	93.3325		34.8	0		34.8	0
34.82	48.135	34.82	40	34.82	77.065		34.82	0		34.82	0
34.84	86.995	34.84	48.13	34.84	48.13		34.84	0		34.84	0
34.86	104.888	34.86	74.795	34.86	58.54		34.86	0		34.86	0
34.88	68.435	34.88	93.3325	34.88	40		34.88	0		34.88	0
34.9	113.032	34.9	93.3325	34.9	56.24		34.9	0		34.9	0
34.92	54.4925	34.92	68.9825	34.92	73.0425		34.92	0		34.92	0
34.94	30.7225	34.94	25.5025	34.94	38.835		34.94	0		34.94	0
34.96	60.2725	34.96	65.4975	34.96	62.6125		34.96	0		34.96	0
34.98	86.4025	34.98	97.385	34.98	37.1225		34.98	0		34.98	0
35	72.4075	35	86.4125	35	36.46		35	0		35	0
35.02	134.52	35.02	31.9025	35.02	99.755		35.02	0		35.02	0
35.04	90.4775	35.04	33.57	35.04	57.38		35.04	0		35.04	0
35.06	53.3325	35.06	88.09	35.06	54.53		35.06	0		35.06	0
35.08	49.29	35.08	94.535	35.08	26.6675		35.08	0		35.08	0
35.1	44.0425	35.1	74.75	35.1	34.75		35.1	0		35.1	0
35.12	61.4125	35.12	97.3725	35.12	61.4125		35.12	0		35.12	0
35.14	67.885	35.14	90.515	35.14	63.8475		35.14	0		35.14	0
35.16	44.0375	35.16	77.55	35.16	34.74		35.16	0		35.16	0
35.18	57.3675	35.18	129.3	35.18	65.4375		35.18	0		35.18	0
35.2	82.7975	35.2	132.097	35.2	85.2675		35.2	0		35.2	0
35.22	107.907	35.22	172.093	35.22	70.6975		35.22	0		35.22	0
35.24	71.9425	35.24	159.713	35.24	75.97		35.24	0		35.24	0
35.26	57.36	35.26	119.015	35.26	70.6925		35.26	0		35.26	0
35.28	62.6425	35.28	235.975	35.28	67.925		35.28	0		35.28	0
35.3	57.3575	35.3	226.667	35.3	40		35.3	0		35.3	0
35.32	70.6875	35.32	218.625	35.32	40		35.32	0		35.32	0
35.34	80	35.34	212.058	35.34	48.0375		35.34	0		35.34	0
35.36	75.9825	35.36	227.947	35.36	70.685		35.36	0		35.36	0
35.38	74.6975	35.38	191.97	35.38	84.015		35.38	0		35.38	0
35.4	89.32	35.4	185.375	35.4	89.32		35.4	0		35.4	0
35.42	80	35.42	205.31	35.42	71.9775		35.42	0		35.42	0
35.44	80	35.44	226.762	35.44	57.3425		35.44	0		35.44	0
35.46	88.015	35.46	307.978	35.46	66.6675		35.46	0		35.46	0
35.48	110.672	35.48	247.952	35.48	74.6775		35.48	0		35.48	0
35.5	53.3325	35.5	173.333	35.5	73.315		35.5	0		35.5	0
35.52	70.465	35.52	225.357	35.52	38.6725		35.52	0		35.52	0
35.54	102.385	35.54	290.668	35.54	66.6675		35.54	0		35.54	0
35.56	97.6125	35.56	156.002	35.56	70.665		35.56	0		35.56	0
35.58	93.83	35.58	146.667	35.58	83.995		35.58	0		35.58	0
35.6	62.39	35.6	122.703	35.6	81.35		35.6	0		35.6	0
35.62	57.61	35.62	102.595	35.62	45.35		35.62	0		35.62	0
35.64	83.7675	35.64	146.765	35.64	38.6375		35.64	0		35.64	0
35.66	120	35.66	69.285	35.66	70.655		35.66	0		35.66	0
35.68	94.365	35.68	114.64	35.68	80		35.68	0		35.68	0
35.7	61.355	35.7	109.427	35.7	68.0475		35.7	0		35.7	0
35.72	110.938	35.72	65.28	35.72	40		35.72	0		35.72	0
35.74	94.39	35.74	85.3725	35.74	47.96		35.74	0		35.74	0
35.76	69.8675	35.76	94.515	35.76	58.71		35.76	1.05635		35.76	0
35.78	120.537	35.78	140.12	35.78	43.975		35.78	1.19868		35.78	0
35.8	106.125	35.8	97.3075	35.8	49.36		35.8	1.37182		35.8	0
35.82	141.86	35.82	90.7775	35.82	43.9725		35.82	1.58532		35.82	0
35.84	134.433	35.84	53.3325	35.84	41.4225		35.84	1.85277		35.84	0
35.86	92.78	35.86	65.2375	35.86	29.205		35.86	2.74617		35.86	0
35.88	124.257	35.88	81.435	35.88	54.7675		35.88	3.26713		35.88	0
35.9	141.847	35.9	49.37	35.9	22.7025		35.9	3.95496		35.9	0
35.92	151.488	35.92	43.9625	35.92	41.0675		35.92	4.8907		35.92	0
35.94	137.588	35.94	65.2125	35.94	98.7475		35.94	6.21195		35.94	0
35.96	133.907	35.96	97.29	35.96	60.21		35.96	8.16829		35.96	0
35.98	98.1625	35.98	90.8425	35.98	25.2		35.98	11.2523		35.98	0
36	80	36	53.3325	36	49.38		36	16.551		36	0
36.02	101.245	36.02	53.3325	36.02	43.9525		36.02	26.8651		36.02	0
36.04	155.162	36.04	49.3825	36.04	77.03		36.04	51.9856		36.04	0
36.06	186.072	36.06	43.9475	36.06	97.805		36.06	193.791		36.06	0
36.08	187.865	36.08	53.3325	36.08	21.225		36.08	889.303		36.08	0
36.1	137.577	36.1	65.1625	36.1	40		36.1	541.958		36.1	0
36.12	155.15	36.12	73.6275	36.12	47.8825		36.12	109.76		36.12	0
36.14	147.89	36.14	46.3625	36.14	70.605		36.14	70.8406		36.14	0
36.16	110.29	36.16	69.71	36.16	68.19		36.16	203.308		36.16	0
36.18	150.905	36.18	25.1375	36.18	59.675		36.18	508.442		36.18	0
36.2	151.528	36.2	49.4	36.2	83.07		36.2	152.307		36.2	0
36.22	146.037	36.22	51.7925	36.22	30.5975		36.22	36.4936		36.22	0
36.24	139.465	36.24	64.285	36.24	51.785		36.24	18.7733		36.24	0
36.26	79.3625	36.26	34.52	36.26	64.295		36.26	11.8893		36.26	0
36.28	98.205	36.28	57.2575	36.28	38.44		36.28	8.3165		36.28	0
36.3	80	36.3	58.8225	36.3	47.055		36.3	6.19673		36.3	0
36.32	88.455	36.32	40	36.32	11.76		36.32	4.82233		36.32	0
36.34	98.215	36.34	40	36.34	43.9175		36.34	3.87362		36.34	0
36.36	88.45	36.36	36.085	36.36	61.165		36.36	3.18769		36.36	0
36.38	106.668	36.38	46.235	36.38	64.345		36.38	2.67378		36.38	0
36.4	89.7775	36.4	73.775	36.4	38.4		36.4	2.27772		36.4	0
36.42	65.995	36.42	22.7575	36.42	58.8475		36.42	1.9654		36.42	0
36.44	80.675	36.44	25.055	36.44	32.185		36.44	1.71437		36.44	0
36.46	49.115	36.46	53.3325	36.46	17.2375		36.46	0.70787		36.46	0
36.48	56.865	36.48	65.0425	36.48	46.18		36.48	0.61725		36.48	0
36.5	84.905	36.5	89.4325	36.5	77.73		36.5	0.54297		36.5	0
36.52	41.6375	36.52	72.2025	36.52	40		36.52	0.48133		36.52	0
36.54	40.6075	36.54	68.9175	36.54	40		36.54	0		36.54	0
36.56	83.3025	36.56	87.1975	36.56	55.575		36.56	0		36.56	0
36.58	34.45	36.58	36.1075	36.58	81.6575		36.58	0		36.58	0
36.6	53.3325	36.6	34.445	36.6	49.445		36.6	0		36.6	0
36.62	61.1075	36.62	53.3325	36.62	43.8875		36.62	0		36.62	0
36.64	76.115	36.64	45.5625	36.64	45.5625		36.64	0		36.64	0
36.66	70.55	36.66	34.4325	36.66	34.4325		36.66	0		36.66	0
36.68	87.76	36.68	61.095	36.68	53.3325		36.68	0		36.68	0
36.7	91.1525	36.7	76.1225	36.7	49.455		36.7	0		36.7	0
36.72	41.705	36.72	51.1625	36.72	51.6275		36.72	0		36.72	0
36.74	44.325	36.74	24.955	36.74	64.505		36.74	0		36.74	0
36.76	104.515	36.76	49.4625	36.76	34.41		36.76	0		36.76	0
36.78	51.19	36.78	40	36.78	61.0725		36.78	0		36.78	0
36.8	36.535	36.8	40	36.8	76.1325		36.8	0		36.8	0
36.82	101.062	36.82	43.865	36.82	55.0725		36.82	0		36.82	0
36.84	108.412	36.84	61.0575	36.84	26.6675		36.84	0		36.84	0
36.86	80	36.86	72.28	36.86	30.5275		36.86	0		36.86	0
36.88	80	36.88	57.19	36.88	36.1425		36.88	0		36.88	0
36.9	68.4325	36.9	74.3775	36.9	26.6675		36.9	0		36.9	0
36.92	55.4125	36.92	74.0675	36.92	26.6675		36.92	0		36.92	0
36.94	89.4825	36.94	45.9225	36.94	26.6675		36.94	0		36.94	0
36.96	80	36.96	93.3325	36.96	34.365		36.96	0		36.96	0
36.98	68.46	36.98	89.4875	36.98	61.025		36.98	0		36.98	0
37	47.6875	37	68.4675	37	76.155		37	0		37	0
37.02	62.825	37.02	59.2075	37.02	58.9825		37.02	0		37.02	0
37.04	57.1725	37.04	91.31	37.04	43.84		37.04	0		37.04	0
37.06	62.83	37.06	41.8225	37.06	61.0075		37.06	0		37.06	0
37.08	64.8375	37.08	28.6725	37.08	76.165		37.08	0		37.08	0
37.1	74.1725	37.1	55.17	37.1	51.3375		37.1	0		37.1	0
37.12	30.4975	37.12	38.1575	37.12	20.9925		37.12	0		37.12	0
37.14	43.8275	37.14	59.0125	37.14	36.1725		37.14	0		37.14	0
37.16	49.5075	37.16	40	37.16	19.0175		37.16	0		37.16	0
37.18	59.115	37.18	62.9375	37.18	15.29		37.18	0		37.18	0
37.2	106.668	37.2	127.64	37.2	45.6925		37.2	0		37.2	0.19722
37.22	95.2125	37.22	116.123	37.22	45.7575		37.22	0		37.22	0.2236
37.24	74.2975	37.24	43.815	37.24	78.07		37.24	0		37.24	0.25564
37.26	78.08	37.26	53.3325	37.26	43.8125		37.26	0		37.26	0.2951
37.28	47.6225	37.28	57.145	37.28	57.145		37.28	0		37.28	0.34443
37.3	78.0925	37.3	59.05	37.3	70.475		37.3	0		37.3	0.50779
37.32	99.055	37.32	70.4475	37.32	68.5825		37.32	0		37.32	0.60304
37.34	87.6075	37.34	120.043	37.34	43.8025		37.34	0		37.34	0.72845
37.36	80.06	37.36	49.5325	37.36	49.5325		37.36	0		37.36	0.89847
37.38	43.7225	37.38	43.7975	37.38	40		37.38	0		37.38	1.1375
37.4	93.4275	37.4	45.74	37.4	51.3875		37.4	0		37.4	1.4895
37.42	34.255	37.42	26.6675	37.42	76.2075		37.42	0		37.42	2.04033
37.44	60.915	37.44	34.25	37.44	74.25		37.44	0		37.44	2.97705
37.46	80	37.46	53.3325	37.46	78.1775		37.46	0		37.46	4.77246
37.48	87.5725	37.48	38.1875	37.48	40		37.48	0		37.48	8.98521
37.5	114.235	37.5	7.5675	37.5	36.215		37.5	0		37.5	30.1732
37.52	110.645	37.52	34.23	37.52	30.4475		37.52	0		37.52	152.064
37.54	45.775	37.54	53.3325	37.54	40		37.54	0		37.54	119.746
37.56	37.995	37.56	53.3325	37.56	51.33		37.56	0		37.56	23.4675
37.58	62.8925	37.58	42.0125	37.58	72.4525		37.58	0		37.58	12.1434
37.6	60.875	37.6	17.105	37.6	42.02		37.6	0		37.6	23.685
37.62	68.6925	37.62	26.6675	37.62	32.1775		37.62	0		37.62	89.31
37.64	43.7675	37.64	34.2	37.64	68.7		37.64	0		37.64	48.1806
37.66	68.39	37.66	53.3325	37.66	51.2925		37.66	0		37.66	9.50769
37.68	99.145	37.68	45.81	37.68	68.715		37.68	0		37.68	4.16498
37.7	61.205	37.7	34.185	37.7	40		37.7	0		37.7	2.52154
37.72	28.3575	37.72	53.3325	37.72	43.7575		37.72	0		37.72	1.71802
37.74	66.6675	37.74	53.3325	37.74	49.58		37.74	0		37.74	1.25854
37.76	55.4125	37.76	53.3325	37.76	40		37.76	0		37.76	0.96798
37.78	26.6675	37.78	53.3325	37.78	36.2525		37.78	0		37.78	0.77096
37.8	34.16	37.8	49.5875	37.8	30.4125		37.8	0		37.8	0.63038
37.82	53.3325	37.82	36.2575	37.82	51.23		37.82	0		37.82	0.52611
37.84	42.11	37.84	37.89	37.84	80		37.84	0		37.84	0.44639
37.86	20.81	37.86	55.4525	37.86	68.785		37.86	0		37.86	0.38393
37.88	36.265	37.88	26.6675	37.88	62.415		37.88	0		37.88	0.33398
37.9	30.4	37.9	30.4	37.9	101.335		37.9	0		37.9	0.13996
37.92	43.73	37.92	36.27	37.92	64.525		37.92	0		37.92	0.12169
37.94	49.605	37.94	22.94	37.94	93.3325		37.94	0		37.94	0.10677
37.96	40	37.96	13.3325	37.96	82.1575		37.96	0		37.96	0.09443
37.98	40	37.98	24.5025	37.98	64.5025		37.98	0		37.98	0
38	32.56	38	53.3325	38	89.6125		38	0		38	0
38.02	28.2025	38.02	53.3325	38.02	83.7175		38.02	0		38.02	0
38.04	51.8075	38.04	57.0475	38.04	115.623		38.04	0		38.04	0
38.06	39.3175	38.06	62.955	38.06	177.045		38.06	0		38.06	0
38.08	99.2475	38.08	57.0425	38.08	164.41		38.08	0		38.08	0
38.1	76.2925	38.1	48.1325	38.1	99.2525		38.1	0		38.1	0
38.12	70.37	38.12	22.225	38.12	61.48		38.12	0		38.12	0
38.14	83.7025	38.14	76.2975	38.14	31.84		38.14	0		38.14	0
38.16	93.3325	38.16	55.57	38.16	91.0975		38.16	0		38.16	0
38.18	78.55	38.18	41.45	38.18	97.8225		38.18	0		38.18	0
38.2	40	38.2	57.84	38.2	58.4675		38.2	0		38.2	0
38.22	40	38.22	11.0725	38.22	84.5225		38.22	0		38.22	0
38.24	43.6875	38.24	36.3125	38.24	34.0425		38.24	0		38.24	0
38.26	60.705	38.26	48.7775	38.26	57.0175		38.26	0		38.26	0
38.28	72.635	38.28	88.2525	38.28	62.985		38.28	0		38.28	0
38.3	53.3325	38.3	43.68	38.3	57.0125		38.3	0		38.3	0
38.32	60.6875	38.32	57.01	38.32	59.3125		38.32	0		38.32	0
38.34	72.65	38.34	70.34	38.34	40		38.34	0		38.34	0
38.36	60.6775	38.36	72.6575	38.36	43.6725		38.36	0		38.36	0
38.38	72.6625	38.38	53.3325	38.38	38.6575		38.38	0		38.38	0
38.4	53.3325	38.4	46	38.4	7.3325		38.4	0		38.4	0
38.42	56.9975	38.42	23.0025	38.42	19.34		38.42	0		38.42	0
38.44	70.3275	38.44	24.315	38.44	10.9825		38.44	0		38.44	0
38.46	80	38.46	46.0175	38.46	32.685		38.46	0		38.46	0
38.48	76.345	38.48	30.3225	38.48	16.9875		38.48	0		38.48	0
38.5	55.71	38.5	43.6525	38.5	37.6225		38.5	0		38.5	0
38.52	26.6675	38.52	49.685	38.52	55.7175		38.52	0		38.52	0
38.54	52.1925	38.54	32.7075	38.54	30.3125		38.54	0		38.54	0
38.56	90.85	38.56	20.62	38.56	43.645		38.56	0		38.56	0
38.58	27.8975	38.58	32.7175	38.58	49.6925		38.58	0		38.58	0
38.6	63.0275	38.6	20.61	38.6	32.7225		38.6	0		38.6	0
38.62	49.6975	38.62	36.365	38.62	13.3325		38.62	0		38.62	0
38.64	36.3675	38.64	19.4025	38.64	13.3325		38.64	0		38.64	0
38.66	30.2975	38.66	21.7775	38.66	31.4825		38.66	0		38.66	0
38.68	43.6275	38.68	72.7475	38.68	80		38.68	0		38.68	0
38.7	53.3325	38.7	53.3325	38.7	69.1275		38.7	0		38.7	0
38.72	46.09	38.72	42.47	38.72	40		38.72	0		38.72	0
38.74	41.14	38.74	20.57	38.74	40		38.74	0		38.74	0
38.76	76.385	38.76	40	38.76	58.0775		38.76	0		38.76	0
38.78	55.83	38.78	36.3875	38.78	92.2175		38.78	0		38.78	0
38.8	33.885	38.8	23.0575	38.8	53.3325		38.8	0		38.8	0
38.82	56.94	38.82	31.3675	38.82	46.12		38.82	0		38.82	0
38.84	63.0625	38.84	80	38.84	26.6675		38.84	0		38.84	0
38.86	64.135	38.86	80	38.86	30.2675		38.86	0		38.86	0
38.88	82.54	38.88	72.805	38.88	43.5975		38.88	0		38.88	0
38.9	60.5225	38.9	56.9275	38.9	56.9275		38.9	0		38.9	0
38.92	62.04	38.92	91.8125	38.92	55.89		38.92	0		38.92	0
38.94	24.1	38.94	145.643	38.94	37.435		38.94	0		38.94	0
38.96	56.92	38.96	92.3225	38.96	66.6675		38.96	0		38.96	0
38.98	52.3325	38.98	42.5825	38.98	63.0825		38.98	0		38.98	0
39	16.9125	39	9.7525	39	53.3325		39	0		39	0
39.02	30.245	39.02	25.0425	39.02	56.91		39.02	0		39.02	0
39.04	36.425	39.04	93.3325	39.04	63.0925		39.04	0		39.04	0
39.06	48.095	39.06	79.0475	39.06	56.905		39.06	0		39.06	0
39.08	92.3925	39.08	47.1375	39.08	63.0975		39.08	0		39.08	0
39.1	46.2025	39.1	55.97	39.1	49.7675		39.1	0		39.1	0
39.12	33.7925	39.12	33.7925	39.12	40		39.12	0		39.12	0
39.14	53.3325	39.14	46.215	39.14	36.44		39.14	0		39.14	0
39.16	56.89	39.16	40.8925	39.16	37.335		39.16	0		39.16	0
39.18	63.1125	39.18	69.34	39.18	63.1125		39.18	0		39.18	0
39.2	49.7825	39.2	43.55	39.2	42.6825		39.2	0		39.2	0
39.22	43.5475	39.22	60.4275	39.22	13.3325		39.22	0		39.22	0
39.24	56.8775	39.24	72.9125	39.24	16.8775		39.24	0		39.24	0
39.26	56.0425	39.26	46.25	39.26	30.2075		39.26	0		39.26	0
39.28	33.7425	39.28	40.82	39.28	36.4625		39.28	0		39.28	0
39.3	53.3325	39.3	83.535	39.3	40.8075		39.3	0		39.3	0
39.32	56.865	39.32	79.205	39.32	80		39.32	0		39.32	0
39.34	70.195	39.34	43.53	39.34	76.47		39.34	0		39.34	0
39.36	83.525	39.36	49.8075	39.36	59.615		39.36	0		39.36	0
39.38	86.2875	39.38	61.1375	39.38	47.045		39.38	0		39.38	0
39.4	63.1475	39.4	102.403	39.4	59.6275		39.4	0		39.4	0
39.42	56.85	39.42	56.85	39.42	40		39.42	0		39.42	0
39.44	56.1275	39.44	66.6675	39.44	32.9725		39.44	0		39.44	0
39.46	26.6675	39.46	66.6675	39.46	23.865		39.46	0		39.46	0
39.48	30.175	39.48	63.16	39.48	49.825		39.48	0		39.48	0
39.5	43.505	39.5	60.3425	39.5	43.505		39.5	0		39.5	0
39.52	60.335	39.52	72.9975	39.52	53.3325		39.52	0		39.52	0
39.54	69.5075	39.54	56.83	39.54	56.83		39.54	0		39.54	0
39.56	64.4625	39.56	56.1825	39.56	66.6675		39.56	0		39.56	0
39.58	115.875	39.58	26.6675	39.58	66.6675		39.58	0		39.58	0
39.6	63.1775	39.6	23.1775	39.6	66.6675		39.6	0		39.6	0
39.62	67.2725	39.62	27.2725	39.62	56.2125		39.62	0		39.62	0
39.64	89.2575	39.64	56.22	39.64	40.595		39.64	0		39.64	0
39.66	40	39.66	30.145	39.66	76.5225		39.66	0		39.66	0
39.68	43.475	39.68	33.05	39.68	52.765		39.68	0		39.68	0
39.7	56.805	39.7	16.805	39.7	16.805		39.7	0		39.7	0
39.72	63.1975	39.72	30.135	39.72	33.605		39.72	0		39.72	0
39.74	42.935	39.74	43.465	39.74	56.8		39.74	0		39.74	0
39.76	13.3325	39.76	56.795	39.76	66.6675		39.76	0		39.76	0
39.78	20.2525	39.78	63.2075	39.78	56.2875		39.78	0		39.78	0
39.8	74.56	39.8	49.8775	39.8	23.21		39.8	0		39.8	0
39.82	142.257	39.82	57.265	39.82	20.24		39.82	0		39.82	0
39.84	56.7825	39.84	89.4175	39.84	50.35		39.84	0		39.84	0
39.86	73.56	39.86	46.8925	39.86	62.7675		39.86	0		39.86	0
39.88	83.005	39.88	66.6675	39.88	23.6625		39.88	0		39.88	0
39.9	53.3325	39.9	70.1075	39.9	63.6525		39.9	0		39.9	0
39.92	49.8975	39.92	66.255	39.92	79.5875		39.92	0		39.92	0
39.94	36.5675	39.94	26.6675	39.94	36.5675		39.94	0		39.94	0
39.96	36.955	39.96	40.385	39.96	43.815		39.96	0		39.96	0
39.98	73.52	39.98	80	39.98	72.775		39.98	0		39.98	0
40	86.4875	40	83.4225	40	16.7575		40	0		40	0
40.02	63.2475	40.02	86.4925	40.02	43.765		40.02	0		40.02	0
40.04	53.3325	40.04	70.0825	40.04	79.6675		40.04	0		40.04	0
40.06	56.7475	40.06	66.3475	40.06	40		40.06	0		40.06	0
40.08	63.2575	40.08	19.8475	40.08	40		40.08	0		40.08	0
40.1	43.115	40.1	20.44	40.1	40		40.1	0		40.1	0
40.12	40.5575	40.12	66.3875	40.12	43.4025		40.12	0		40.12	0
40.14	106.4	40.14	36.865	40.14	49.9325		40.14	0		40.14	0
40.16	56.4775	40.16	66.6675	40.16	40		40.16	0		40.16	0
40.18	30.06	40.18	63.2725	40.18	40		40.18	0		40.18	0
40.2	33.22	40.2	46.555	40.2	40		40.2	0		40.2	0
40.22	23.4925	40.22	50.37	40.22	40		40.22	0		40.22	0
40.24	53.3325	40.24	99.7025	40.24	40		40.24	0		40.24	0
40.26	53.3325	40.26	36.62	40.26	56.8975		40.26	0		40.26	0
40.28	60.085	40.28	30.0425	40.28	89.7875		40.28	0		40.28	0
40.3	73.255	40.3	36.6275	40.3	36.6275		40.3	0		40.3	0
40.32	46.595	40.32	23.2975	40.32	40.1425		40.32	0		40.32	0
40.34	40.13	40.34	26.795	40.34	73.27		40.34	0		40.34	0
40.36	73.275	40.36	63.305	40.36	53.3325		40.36	0		40.36	0
40.38	46.615	40.38	49.975	40.38	56.6925		40.38	0		40.38	0
40.4	26.6675	40.4	50.065	40.4	56.6025		40.4	0		40.4	0
40.42	33.37	40.42	73.2975	40.42	30.0175		40.42	0		40.42	0
40.44	63.3775	40.44	43.29	40.44	46.6975		40.44	0		40.44	0
40.46	86.645	40.46	26.7125	40.46	63.3225		40.46	0		40.46	0
40.48	63.325	40.48	59.985	40.48	56.675		40.48	0		40.48	0
40.5	53.3325	40.5	56.6875	40.5	53.315		40.5	0		40.5	0
40.52	50	40.52	86.6625	40.52	16.6675		40.52	0		40.52	0
40.54	40	40.54	39.99	40.54	29.9975		40.54	0		40.54	0
40.56	53.3075	40.56	76.6725	40.56	46.655		40.56	0		40.56	0.31176
40.58	93.3325	40.58	73.3125	40.58	56.6975		40.58	0		40.58	0.35306
40.6	86.6925	40.6	80.055	40.6	39.945		40.6	0		40.6	0.40315
40.62	66.6675	40.62	56.5825	40.62	73.3675		40.62	0		40.62	0.4647
40.64	73.2925	40.64	93.415	40.64	53.3325		40.64	0		40.64	0.54147
40.66	86.715	40.66	56.6425	40.66	46.715		40.66	0		40.66	0.63893
40.68	63.36	40.68	63.36	40.68	39.89		40.68	0		40.68	0.93492
40.7	59.9375	40.7	46.73	40.7	73.395		40.7	0		40.7	1.12621
40.72	86.5975	40.72	39.86	40.72	69.825		40.72	0		40.72	1.38444
40.74	90.1925	40.74	70.115	40.74	116.705		40.74	0		40.74	1.7456
40.76	43.29	40.76	40	40.76	96.7925		40.76	0		40.76	2.27388
40.78	56.62	40.78	43.2875	40.78	86.3925		40.78	0		40.78	3.09325
40.8	66.6675	40.8	59.9	40.8	153.235		40.8	0		40.8	4.46938
40.82	76.5075	40.82	83.28	40.82	147.093		40.82	0		40.82	7.05833
40.84	93.56	40.84	86.78	40.84	86.325		40.84	0		40.84	12.897
40.86	46.7875	40.86	60.12	40.86	136.847		40.86	0		40.86	37.9961
40.88	29.935	40.88	49.8075	40.88	126.282		40.88	0		40.88	206.486
40.9	36.735	40.9	73.47	40.9	186.667		40.9	0		40.9	230.285
40.92	29.9275	40.92	59.8575	40.92	189.928		40.92	0		40.92	45.7678
40.94	49.775	40.94	73.4825	40.94	186.968		40.94	0		40.94	17.9614
40.96	66.9825	40.96	46.825	40.96	133.65		40.96	0		40.96	18.6107
40.98	36.42	40.98	36.42	40.98	99.835		40.98	0		40.98	68.1306
41	63.42	41	66.6675	41	123.248		41	0		41	150.125
41.02	66.3075	41.02	76.3975	41.02	149.55		41.02	0		41.02	39.9362
41.04	96.9475	41.04	113.145	41.04	190.282		41.04	0		41.04	10.0622
41.06	53.7225	41.06	117.155	41.06	143.82		41.06	0		41.06	5.27575
41.08	26.2625	41.08	56.97	41.08	96.565		41.08	0		41.08	3.35927
41.1	73.1225	41.1	42.8075	41.1	109.895		41.1	0		41.1	2.35924
41.12	83.66	41.12	90.11	41.12	120		41.12	0		41.12	1.76409
41.14	46.8925	41.14	67.1175	41.14	113.558		41.14	0		41.14	1.37728
41.16	36.3175	41.16	36.3175	41.16	106.2		41.16	0		41.16	1.10967
41.18	69.88	41.18	53.815	41.18	127.388		41.18	0		41.18	0.91576
41.2	89.6275	41.2	19.7525	41.2	73.085		41.2	0		41.2	0.77014
41.22	97.56	41.22	43.205	41.22	90.1275		41.22	0		41.22	0.65767
41.24	52.28	41.24	50.1325	41.24	80		41.24	0		41.24	0.56878
41.26	114.145	41.26	62.385	41.26	70.4075		41.26	0		41.26	0.2466
41.28	53.3325	41.28	117.362	41.28	46.3875		41.28	0		41.28	0.21306
41.3	56.5225	41.3	66.6675	41.3	69.8575		41.3	0		41.3	0.18592
41.32	66.6675	41.32	60.295	41.32	70.44		41.32	0		41.32	0.16365
41.34	79.3975	41.34	49.5475	41.34	43.1825		41.34	0		41.34	0.14515
41.36	123.177	41.36	76.8225	41.36	50.155		41.36	0		41.36	0
41.38	123.81	41.38	79.365	41.38	36.825		41.38	0		41.38	0
41.4	96.505	41.4	100.975	41.4	39.35		41.4	0		41.4	0
41.42	100.332	41.42	43.1675	41.42	73.665		41.42	0		41.42	0
41.44	70.51	41.44	59.66	41.44	53.3325		41.44	0		41.44	0
41.46	52.6375	41.46	70.5225	41.46	62.81		41.46	0		41.46	0
41.48	83.8675	41.48	40	41.48	93.3325		41.48	0		41.48	0
41.5	59.635	41.5	43.1525	41.5	102.787		41.5	0		41.5	0
41.52	70.5575	41.52	40.745	41.52	117.597		41.52	0		41.52	0
41.54	40	41.54	9.43	41.54	72.9525		41.54	0		41.54	0
41.56	55.6975	41.56	46.28	41.56	90.195		41.56	0		41.56	0
41.58	109.802	41.58	69.8025	41.58	80		41.58	0.21323		41.58	0
41.6	104.343	41.6	73.7375	41.6	70.605		41.6	0.24209		41.6	0
41.62	50.205	41.62	50.205	41.62	46.255		41.62	0.27723		41.62	0
41.64	58.74	41.64	40	41.64	69.79		41.64	0.32061		41.64	0
41.66	107.522	41.66	49.3575	41.66	67.5225		41.66	0.375		41.66	0
41.68	82.245	41.68	80	41.68	39.1275		41.68	0.54537		41.68	0
41.7	117.775	41.7	67.555	41.7	73.7775		41.7	0.64933		41.7	0
41.72	60.4525	41.72	26.6675	41.72	59.5475		41.72	0.78689		41.72	0
41.74	49.31	41.74	45.2875	41.74	73.7925		41.74	0.97456		41.74	0
41.76	67.6025	41.76	91.17	41.76	71.93		41.76	1.24055		41.76	0
41.78	26.6675	41.78	46.19	41.78	130.238		41.78	1.63637		41.78	0
41.8	26.6675	41.8	82.1225	41.8	101.453		41.8	2.26455		41.8	0
41.82	63.7125	41.82	114.81	41.82	46.175		41.82	3.35397		41.82	0
41.84	162.002	41.84	50.25	41.84	75.915		41.84	5.50318		41.84	0
41.86	70.7625	41.86	49.2375	41.86	100.507		41.86	10.9042		41.86	0
41.88	52.3	41.88	76.925	41.88	83.075		41.88	43.6641		41.88	0
41.9	90.2625	41.9	78.95	41.9	99.475		41.9	186.612		41.9	0
41.92	80	41.92	110.8	41.92	104.668		41.92	97.2402		41.92	0
41.94	70.8125	41.94	76.9375	41.94	59.4575		41.94	19.1915		41.94	0
41.96	46.1175	41.96	63.6075	41.96	101.41		41.96	10.4518		41.96	0
41.98	69.72	41.98	68.605	41.98	151.952		41.98	13.6522		41.98	0
42	80	42	101.7	42	73.9		42	58.1501		42	0
42.02	73.9075	42.02	61.3225	42.02	56.38		42.02	88.0132		42.02	0
42.04	56.375	42.04	127.25	42.04	66.6675		42.04	19.2463		42.04	0
42.06	72.7425	42.06	100.593	42.06	66.6675		42.06	5.71767		42.06	0
42.08	90.3	42.08	80	42.08	72.7325		42.08	3.15261		42.08	0
42.1	89.0875	42.1	80	42.1	96.3625		42.1	2.04798		42.1	0
42.12	101.85	42.12	86.05	42.12	97.5925		42.12	1.4564		42.12	0
42.14	49.0625	42.14	112.707	42.14	66.6675		42.14	1.09833		42.14	0
42.16	73.9675	42.16	130.317	42.16	69.6825		42.16	0.86286		42.16	0
42.18	56.345	42.18	113.975	42.18	76.9875		42.18	0.69855		42.18	0
42.2	69.675	42.2	78.2925	42.2	63.6575		42.2	0.57868		42.2	0
42.22	83.005	42.22	35.6775	42.22	65.35		42.22	0.4882		42.22	0
42.24	81.335	42.24	78.665	42.24	106.668		42.24	0.418		42.24	0
42.26	60.9675	42.26	125.99	42.26	97.68		42.26	0.18461		42.26	0
42.28	106.415	42.28	143.675	42.28	69.6575		42.28	0.15801		42.28	0
42.3	31.255	42.3	121.388	42.3	91.9475		42.3	0.13677		42.3	0
42.32	93.3325	42.32	82.9825	42.32	109.472		42.32	0.11954		42.32	0
42.34	99.29	42.34	93.3325	42.34	38.58		42.34	0.10537		42.34	0
42.36	105.13	42.36	90.36	42.36	71.0775		42.36	0.09358		42.36	0
42.38	65.2125	42.38	82.97	42.38	57.8175		42.38	0		42.38	0
42.4	106.668	42.4	87.4025	42.4	111.105		42.4	0		42.4	0
42.42	88.9025	42.42	60.745	42.42	77.04		42.42	0		42.42	0
42.44	44.405	42.44	54.7825	42.44	72.58		42.44	0		42.44	0
42.46	103.715	42.46	100.763	42.46	102.19		42.46	0		42.46	0
42.48	81.5425	42.48	82.9475	42.48	121.543		42.48	0		42.48	0
42.5	57.66	42.5	90.39	42.5	82.9425		42.5	0		42.5	0
42.52	99.4275	42.52	80	42.52	99.2125		42.52	0		42.52	0
42.54	35.47	42.54	88.805	42.54	117.065		42.54	0		42.54	0
42.56	66.6675	42.56	108.28	42.56	103.737		42.56	0		42.56	0
42.58	81.295	42.58	75.445	42.58	102.11		42.58	0		42.58	0
42.6	115.805	42.6	115.43	42.6	115.805		42.6	0		42.6	0
42.62	56.25	42.62	135	42.62	73.7525		42.62	0		42.62	1.06366
42.64	69.58	42.64	90.42	42.64	129.192		42.64	0		42.64	1.20753
42.66	74.185	42.66	82.9075	42.66	72.4825		42.66	0		42.66	1.38265
42.68	50.43	42.68	96.2375	42.68	81.72		42.68	0		42.68	1.59878
42.7	45.7975	42.7	112.465	42.7	60.2925		42.7	0		42.7	1.86978
42.72	63.7725	42.72	144.912	42.72	130.438		42.72	0		42.72	2.21588
42.74	56.2225	42.74	180.887	42.74	128.67		42.74	0		42.74	3.22628
42.76	83.98	42.76	145.572	42.76	162.885		42.76	0		42.76	3.90889
42.78	138.023	42.78	104.858	42.78	158.928		42.78	0		42.78	4.83996
42.8	115.297	42.8	143.79	42.8	100.912		42.8	0		42.8	6.15918
42.82	135.178	42.82	130.463	42.82	82.8725		42.82	0		42.82	8.12158
42.84	76.1275	42.84	131.47	42.84	90.465		42.84	0		42.84	11.2345
42.86	27.6475	42.86	184.785	42.86	97.1775		42.86	0		42.86	16.629
42.88	80	42.88	203.8	42.88	142.85		42.88	0		42.88	27.2581
42.9	82.855	42.9	114.293	42.9	88.5625		42.9	0		42.9	53.8593
42.92	96.1825	42.92	101.88	42.92	108.603		42.92	0		42.92	213.636
42.94	92.4425	42.94	147.558	42.94	89.425		42.94	0		42.94	925.266
42.96	51.36	42.96	180.12	42.96	156.292		42.96	0		42.96	493.859
42.98	84.8275	42.98	106.668	42.98	99.005		42.98	0		42.98	96.3783
43	64.6575	43	103.835	43	114.338		43	0		43	50.5817
43.02	117.972	43.02	104.638	43.02	93.3325		43.02	0		43.02	58.5247
43.04	128.963	43.04	146.667	43.04	113.085		43.04	0		43.04	227.701
43.06	21.785	43.06	146.667	43.06	192.3		43.06	0		43.06	489.092
43.08	61.77	43.08	155.102	43.08	190.835		43.08	0		43.08	127.172
43.1	87.7175	43.1	169.82	43.1	120.705		43.1	0		43.1	32.2727
43.12	66.6675	43.12	120.683	43.12	153.713		43.12	0		43.12	16.9472
43.14	58.2725	43.14	145.35	43.14	85.5975		43.14	0		43.14	10.7903
43.16	35.0475	43.16	65.1425	43.16	134.602		43.16	0		43.16	7.57933
43.18	69.455	43.18	151.632	43.18	228.845		43.18	0		43.18	5.66952
43.2	68.8625	43.2	122.785	43.2	183.882		43.2	0		43.2	4.42877
43.22	51.6825	43.22	138.893	43.22	195.57		43.22	0		43.22	3.57053
43.24	141.118	43.24	148.9	43.24	271.675		43.24	0		43.24	2.94859
43.26	111.69	43.26	101.127	43.26	248.31		43.26	0		43.26	2.48147
43.28	82.765	43.28	77.235	43.28	280		43.28	0		43.28	2.12872
43.3	79.53	43.3	66.6675	43.3	293.803		43.3	0		43.3	0.95569
43.32	43.2	43.32	69.4225	43.32	352.178		43.32	0		43.32	0.81908
43.34	109.418	43.34	96.505	43.34	392.59		43.34	0		43.34	0.71085
43.36	111.763	43.36	138.03	43.36	469.413		43.36	0		43.36	0.62395
43.38	85.4825	43.38	56.075	43.38	474.517		43.38	0		43.38	0.55353
43.4	92.985	43.4	61.1925	43.4	461.543		43.4	0		43.4	0.50046
43.42	42.7325	43.42	50.9275	43.42	449.625		43.42	0		43.42	0.02928
43.44	64.24	43.44	82.425	43.44	312.723		43.44	0		43.44	0.03598
43.46	93.0575	43.46	45.445	43.46	445.445		43.46	0		43.46	0.04534
43.48	53.585	43.48	69.385	43.48	436.777		43.48	0		43.48	0.05904
43.5	109.38	43.5	88.1375	43.5	311.863		43.5	0		43.5	0.08027
43.52	117.293	43.52	101.047	43.52	301.66		43.52	0		43.52	0.1159
43.54	93.1525	43.54	34.775	43.54	373.152		43.54	0		43.54	0.18285
43.56	45.395	43.56	61.27	43.56	311.908		43.56	0		43.56	0.33334
43.58	63.975	43.58	48.0775	43.58	271.923		43.58	0		43.58	0.96863
43.6	61.3975	43.6	90.7525	43.6	229.248		43.6	0		43.6	5.30149
43.62	93.3325	43.62	117.235	43.62	181.3		43.62	0		43.62	6.17924
43.64	96.0125	43.64	58.69	43.64	173.39		43.64	0		43.64	1.22805
43.66	103.993	43.66	77.3275	43.66	215.975		43.66	0		43.66	0.44883
43.68	85.33	43.68	85.345	43.68	159.993		43.68	0		43.68	0.38346
43.7	61.3225	43.7	141.357	43.7	98.6775		43.7	0		43.7	0.91418
43.72	93.3325	43.72	56.0325	43.72	77.3		43.72	0		43.72	3.69513
43.74	93.3325	43.74	42.52	43.74	122.653		43.74	0		43.74	2.09168
43.76	101.278	43.76	144.11	43.76	133.333		43.76	0		43.76	0.40255
43.78	120.118	43.78	82.6425	43.78	149.192		43.78	0		43.78	0.17113
43.8	71.9425	43.8	90.695	43.8	205.417		43.8	0		43.8	0.1025
43.82	109.132	43.82	87.9	43.82	154.9		43.82	0		43.82	0.06943
43.84	157.565	43.84	106.86	43.84	85.2575		43.84	0		43.84	0.05072
43.86	90.71	43.86	61.2025	43.86	104.043		43.86	0		43.86	0.03897
43.88	87.855	43.88	103.805	43.88	85.48		43.88	0		43.88	0.03103
43.9	114.775	43.9	128.375	43.9	48.1075		43.9	0		43.9	0.02539
43.92	98.55	43.92	61.1575	43.92	42.315		43.92	0		43.92	0.02121
43.94	114.795	43.94	98.54	43.94	101.46		43.94	0		43.94	0.01802
43.96	90.735	43.96	107.01	43.96	82.5975		43.96	0		43.96	0.01552
43.98	77.4075	43.98	45.555	43.98	98.52		43.98	0		43.98	0.00691
44	66.6675	44	26.2725	44	104.475		44	0		44	0.00594
44.02	74.415	44.02	82.5825	44.02	50.33		44.02	0		44.02	0.00517
44.04	88.625	44.04	83.025	44.04	88.1775		44.04	0		44.04	0.00453
44.06	33.91	44.06	42.5725	44.06	69.24		44.06	0		44.06	0.00401
44.08	112.297	44.08	63.6025	44.08	74.865		44.08	0		44.08	0.00357
44.1	74.875	44.1	101.543	44.1	71.2675		44.1	0		44.1	0
44.12	63.56	44.12	82.5575	44.12	141.553		44.12	0		44.12	0
44.14	99.0125	44.14	103.54	44.14	120		44.14	0		44.14	0
44.16	92.13	44.16	131.387	44.16	120		44.16	0		44.16	0
44.18	179.67	44.18	74.29	44.18	117.46		44.18	0		44.18	0
44.2	85.725	44.2	116.81	44.2	109.203		44.2	0		44.2	0
44.22	63.4575	44.22	139.755	44.22	112.407		44.22	0		44.22	0
44.24	104.14	44.24	65.96	44.24	87.5775		44.24	0		44.24	0
44.26	93.3325	44.26	117.48	44.26	117.48		44.26	0		44.26	0
44.28	95.8475	44.28	109.183	44.28	119.243		44.28	0		44.28	0
44.3	104.157	44.3	117.49	44.3	160.785		44.3	0		44.3	0
44.32	90.83	44.32	104.162	44.32	99.1525		44.32	0		44.32	0
44.34	77.5	44.34	90.835	44.34	74.165		44.34	0		44.34	0
44.36	66.6675	44.36	89.975	44.36	104.172		44.36	0		44.36	0
44.38	71.645	44.38	113.425	44.38	90.845		44.38	0		44.38	0
44.4	83.4	44.4	31.6325	44.4	82.4825		44.4	0		44.4	0
44.42	52.39	44.42	68.2	44.42	88.3775		44.42	0		44.42	0
44.44	106.668	44.44	125.915	44.44	76.5575		44.44	0		44.44	0
44.46	99.265	44.46	93.3325	44.46	105.198		44.46	0		44.46	0
44.48	71.59	44.48	85.9475	44.48	40		44.48	0		44.48	0
44.5	83.5075	44.5	53.3325	44.5	44.9125		44.5	0		44.5	0
44.52	42.45	44.52	72.9425	44.52	66.6675		44.52	0		44.52	0
44.54	63.1175	44.54	130.65	44.54	64.22		44.54	0		44.54	0
44.56	101.785	44.56	9.7625	44.56	48.4525		44.56	0		44.56	0
44.58	75.13	44.58	46.0275	44.58	24.2325		44.58	0		44.58	0
44.6	60.6225	44.6	20.6225	44.6	23.0525		44.6	0		44.6	0
44.62	86.06	44.62	67.8775	44.62	73.94		44.62	0		44.62	0
44.64	58.17	44.64	118.823	44.64	99.41		44.64	0		44.64	0
44.66	80	44.66	58.16	44.66	78.7325		44.66	0		44.66	0
44.68	89.63	44.68	82.4075	44.68	128.518		44.68	0		44.68	0
44.7	126.127	44.7	86.1275	44.7	92.2525		44.7	0		44.7	0
44.72	98.1275	44.72	50.9375	44.72	41.0475		44.72	0		44.72	0
44.74	120	44.74	42.39	44.74	99.4925		44.74	0		44.74	0
44.76	110.457	44.76	65.2625	44.76	66.6675		44.76	0		44.76	0
44.78	85.7075	44.78	105.72	44.78	71.4275		44.78	0		44.78	0
44.8	154.335	44.8	58.9975	44.8	88.585		44.8	0		44.8	0
44.82	66.6675	44.82	130.083	44.82	80.8825		44.82	0		44.82	0
44.84	71.395	44.84	69.8775	44.84	141.94		44.84	0		44.84	0
44.86	90.975	44.86	130.16	44.86	108.21		44.86	0		44.86	0
44.88	89.41	44.88	60.39	44.88	53.3325		44.88	0		44.88	0
44.9	121.6	44.9	81.6	44.9	48.64		44.9	0		44.9	0
44.92	54.96	44.92	45.3975	44.92	33.69		44.92	0		44.92	0
44.94	23.3575	44.94	119.32	44.94	73.6725		44.94	0		44.94	0
44.96	126.343	44.96	57.9925	44.96	97.3475		44.96	0		44.96	0
44.98	100.308	44.98	80	44.98	60.3075		44.98	0		44.98	0
45	112.465	45	82.32	45	93.3325		45	0		45	0
45.02	20.2725	45.02	93.3325	45.02	95.6475		45.02	0		45.02	0
45.04	53.3325	45.04	86.41	45.04	102.052		45.04	0		45.04	0
45.06	69.445	45.06	55.635	45.06	80		45.06	0		45.06	0
45.08	132.89	45.08	71.26	45.08	68.52		45.08	0		45.08	0
45.1	64.3775	45.1	91.0425	45.1	22.495		45.1	0		45.1	0
45.12	57.9025	45.12	82.285	45.12	66.6675		45.12	0		45.12	0
45.14	80	45.14	79.66	45.14	64.3875		45.14	0		45.14	0
45.16	68.6325	45.16	24.7	45.16	53.3325		45.16	0		45.16	0
45.18	22.4025	45.18	82.2675	45.18	57.8675		45.18	0		45.18	0
45.2	73.4525	45.2	95.595	45.2	80		45.2	0		45.2	0
45.22	99.8975	45.22	102.155	45.22	77.745		45.22	0		45.22	0
45.24	71.1675	45.24	75.5	45.24	66.6675		45.24	0		45.24	0
45.26	82.11	45.26	57.8225	45.26	66.6675		45.26	0		45.26	0
45.28	33.3825	45.28	75.5225	45.28	71.145		45.28	0		45.28	0
45.3	64.435	45.3	53.3325	45.3	95.565		45.3	0		45.3	0
45.32	68.9225	45.32	73.3775	45.32	99.985		45.32	0		45.32	0
45.34	133.34	45.34	160.005	45.34	66.6675		45.34	0		45.34	0
45.36	66.6675	45.36	82.2575	45.36	66.6675		45.36	0		45.36	0
45.38	68.875	45.38	33.295	45.38	64.4575		45.38	0		45.38	0
45.4	73.39	45.4	75.4825	45.4	64.3525		45.4	0		45.4	0
45.42	48.79	45.42	109.01	45.42	109.01		45.42	0		45.42	0
45.44	86.7575	45.44	53.3325	45.44	55.525		45.44	0		45.44	0
45.46	64.2625	45.46	46.775	45.46	73.225		45.46	0		45.46	0
45.48	122.18	45.48	26.415	45.48	95.765		45.48	0		45.48	0
45.5	126.81	45.5	82.4625	45.5	44.3475		45.5	0		45.5	0
45.52	91.165	45.52	28.835	45.52	68.835		45.52	0		45.52	0
45.54	75.675	45.54	40	45.54	82.1625		45.54	0		45.54	0
45.56	55.49	45.56	42.1575	45.56	84.7075		45.56	0		45.56	0
45.58	66.6675	45.58	57.635	45.58	44.3		45.58	0		45.58	0
45.6	64.5225	45.6	71.4225	45.6	64.5225		45.6	0		45.6	0
45.62	55.4725	45.62	33.0825	45.62	51.195		45.62	0		45.62	0
45.64	75.1975	45.64	64.535	45.64	44.265		45.64	0		45.64	0
45.66	109.368	45.66	55.46	45.66	77.3		45.66	0		45.66	0
45.68	63.935	45.68	66.6675	45.68	131.213		45.68	0		45.68	0
45.7	111.543	45.7	66.6675	45.7	115.77		45.7	0		45.7	0
45.72	72.9925	45.72	70.8825	45.72	91.225		45.72	0		45.72	0
45.74	108.77	45.74	89.1275	45.74	73.6925		45.74	0		45.74	0
45.76	115.808	45.76	75.0525	45.76	42.0975		45.76	0		45.76	0
45.78	91.2425	45.78	107.46	45.78	53.3325		45.78	0		45.78	0
45.8	71.6625	45.8	50.42	45.8	51.25		45.8	0		45.8	0
45.82	39.135	45.82	94.1975	45.82	52.4675		45.82	0		45.82	0
45.84	98.38	45.84	26.6675	45.84	113.785		45.84	0		45.84	0
45.86	57.465	45.86	28.7325	45.86	71.7375		45.86	0		45.86	0
45.88	71.7625	45.88	46.18	45.88	28.7275		45.88	0		45.88	0
45.9	30.7725	45.9	80	45.9	37.9475		45.9	0		45.9	0
45.92	57.4275	45.92	82.0475	45.92	30.7625		45.92	0		45.92	0
45.94	73.8775	45.94	83.1275	45.94	51.2925		45.94	0		45.94	0
45.96	46.105	45.96	34.8075	45.96	46.105		45.96	0		45.96	0
45.98	82.03	45.98	75.9425	45.98	77.97		45.98	0		45.98	0
46	87.265	46	53.3325	46	68.69		46	0		46	0
46.02	57.365	46.02	55.35	46.02	71.935		46.02	0		46.02	0
46.04	73.97	46.04	78.7275	46.04	32.6975		46.04	0		46.04	0
46.06	50.02	46.06	134.643	46.06	64.6625		46.06	0		46.06	0
46.08	96.6775	46.08	74.6575	46.08	49.3375		46.08	0		46.08	0
46.1	40	46.1	116.017	46.1	30.65		46.1	0		46.1	0
46.12	49.925	46.12	91.3475	46.12	53.3325		46.12	0		46.12	0
46.14	104.688	46.14	83.9575	46.14	55.3125		46.14	0		46.14	0
46.16	87.415	46.16	102.722	46.16	62.7225		46.16	0		46.16	0
46.18	53.3325	46.18	76.0675	46.18	45.9		46.18	0		46.18	0
46.2	57.2525	46.2	53.3325	46.2	78.04		46.2	0		46.2	0
46.22	87.815	46.22	47.4725	46.22	64.7125		46.22	0		46.22	0
46.24	123.597	46.24	13.3325	46.24	59.175		46.24	0		46.24	0
46.26	64.725	46.26	17.215	46.26	89.4525		46.26	0		46.26	0
46.28	55.2675	46.28	41.935	46.28	60.8625		46.28	0		46.28	0.00516
46.3	64.7375	46.3	57.19	46.3	28.595		46.3	0		46.3	0.00585
46.32	53.3325	46.32	78.0775	46.32	43.8425		46.32	0		46.32	0.00668
46.34	47.5875	46.34	70.4975	46.34	66.6675		46.34	0		46.34	0.0077
46.36	22.8775	46.36	87.6075	46.36	59.03		46.36	0		46.36	0.00898
46.38	78.0975	46.38	59.04	46.38	19.04		46.38	0		46.38	0.01061
46.4	68.5625	46.4	91.4375	46.4	53.3325		46.4	0		46.4	0.01525
46.42	78.11	46.42	74.33	46.42	53.3325		46.42	0		46.42	0.01839
46.44	64.7825	46.44	38.1175	46.44	58.9825		46.44	0		46.44	0.02263
46.46	58.9625	46.46	24.79	46.46	85.825		46.46	0		46.46	0.02859
46.48	83.9825	46.48	18.945	46.48	49.3525		46.48	0		46.48	0.03733
46.5	26.6675	46.5	53.3325	46.5	97.3475		46.5	0		46.5	0.05097
46.52	32.2375	46.52	53.3325	46.52	49.2875		46.52	0		46.52	0.07403
46.54	70.3675	46.54	57.035	46.54	99.2625		46.54	0		46.54	0.11786
46.56	91.49	46.56	83.6875	46.56	55.1775		46.56	0		46.56	0.21841
46.58	81.8375	46.58	101.153	46.58	66.6675		46.58	0		46.58	0.67868
46.6	86.0075	46.6	64.835	46.6	68.4975		46.6	0		46.6	3.62463
46.62	45.475	46.62	56.9825	46.62	78.175		46.62	0		46.62	3.54879
46.64	72.7275	46.64	78.1825	46.64	68.485		46.64	0		46.64	0.678
46.66	33.9125	46.66	68.4775	46.66	74.565		46.66	0		46.66	0.25731
46.68	85.415	46.68	78.195	46.68	47.22		46.68	0		46.68	0.20358
46.7	111.01	46.7	73.86	46.7	84.3425		46.7	0		46.7	0.33379
46.72	56.9175	46.72	107.46	46.72	33.8325		46.72	0		46.72	1.54886
46.74	85.355	46.74	30.2375	46.74	76.43		46.74	0		46.74	2.09026
46.76	105.772	46.76	49.7775	46.76	51.555		46.76	0		46.76	0.43528
46.78	20.42	46.78	28.4375	46.78	43.5425		46.78	0		46.78	0.13411
46.8	61.3725	46.8	40	46.8	64.9025		46.8	0		46.8	0.07438
46.82	31.9425	46.82	36.4825	46.82	58.6075		46.82	0		46.82	0.0484
46.84	70.17	46.84	15.085	46.84	81.0725		46.84	0		46.84	0.03447
46.86	91.5875	46.86	37.135	46.86	10.47		46.86	0		46.86	0.02604
46.88	78.2625	46.88	99.715	46.88	76.5225		46.88	0		46.88	0.02049
46.9	70.13	46.9	56.795	46.9	51.6025		46.9	0		46.9	0.01661
46.92	89.885	46.92	74.825	46.92	46.8975		46.92	0		46.92	0.01379
46.94	78.6925	46.94	45.155	46.94	84.7425		46.94	0		46.94	0.01165
46.96	148.023	46.96	81.71	46.96	28.3775		46.96	0		46.96	0.00999
46.98	63.2575	46.98	88.22	46.98	40		46.98	0		46.98	0.00458
47	41.6975	47	55.03	47	41.6975		47	0		47	0.00392
47.02	53.3325	47.02	70.0475	47.02	48.26		47.02	0		47.02	0.00339
47.04	51.65	47.04	93.3325	47.04	16.7		47.04	0		47.04	0.00297
47.06	40	47.06	84.9475	47.06	40		47.06	0		47.06	0.00262
47.08	51.6925	47.08	35.0175	47.08	38.33		47.08	0		47.08	0.00233
47.1	118.362	47.1	93.3325	47.1	44.965		47.1	0		47.1	0
47.12	19.96	47.12	90.02	47.12	155.11		47.12	0		47.12	0
47.14	68.3175	47.14	63.3675	47.14	31.615		47.14	0		47.14	0
47.16	70.1425	47.16	41.6425	47.16	68.31		47.16	0		47.16	0
47.18	13.0875	47.18	53.3325	47.18	76.7275		47.18	0		47.18	0
47.2	108.295	47.2	54.9625	47.2	48.4475		47.2	0		47.2	0
47.22	115.135	47.22	66.6675	47.22	18.2		47.22	0		47.22	0
47.24	83.23	47.24	68.2825	47.24	56.5625		47.24	0		47.24	0
47.26	100.235	47.26	80	47.26	76.7825		47.26	0		47.26	0
47.28	58.1375	47.28	83.2025	47.28	54.935		47.28	0		47.28	0
47.3	90.145	47.3	100.29	47.3	63.4775		47.3	0		47.3	0
47.32	66.6675	47.32	51.745	47.32	38.4125		47.32	0		47.32	0
47.34	68.2475	47.34	38.42	47.34	37.7275		47.34	0		47.34	0
47.36	75.28	47.36	29.8125	47.36	112.135		47.36	0		47.36	0
47.38	43.1325	47.38	51.7675	47.38	54.9		47.38	0		47.38	0
47.4	66.6675	47.4	43.1175	47.4	68.225		47.4	0		47.4	0
47.42	66.6675	47.42	63.5625	47.42	73.7925		47.42	0		47.42	0
47.44	63.5775	47.44	36.91	47.44	31.3025		47.44	0		47.44	0
47.46	47.69	47.46	21.0225	47.46	58.9775		47.46	0		47.46	0
47.48	100.543	47.48	78.47	47.48	7.655		47.48	0		47.48	0
47.5	48.7625	47.5	65.1425	47.5	62.095		47.5	0		47.5	0
47.52	11.8175	47.52	50.3	47.52	31.2175		47.52	0		47.52	0
47.54	7.5475	47.54	29.685	47.54	69.685		47.54	0		47.54	0
47.56	66.6675	47.56	56.3375	47.56	93.3325		47.56	0		47.56	0
47.58	63.6775	47.58	80	47.58	90.3425		47.58	0		47.58	0
47.6	42.975	47.6	72.56	47.6	68.155		47.6	0		47.6	0
47.62	60.7425	47.62	20.7375	47.62	77.0375		47.62	0		47.62	0
47.64	16.28	47.64	78.5275	47.64	51.86		47.64	0		47.64	0
47.66	42.9325	47.66	65.2	47.66	38.5325		47.66	0		47.66	0
47.68	63.7475	47.68	53.3325	47.68	28.125		47.68	0		47.68	0
47.7	41.4525	47.7	53.3325	47.7	45.8075		47.7	0		47.7	0
47.72	51.8875	47.72	50.445	47.72	87.555		47.72	0		47.72	0
47.74	37.125	47.74	28.105	47.74	40		47.74	0		47.74	0
47.76	13.3325	47.76	42.86	47.76	44.29		47.76	0		47.76	0
47.78	19.025	47.78	65.2425	47.78	78.5775		47.78	0		47.78	0
47.8	68.0825	47.8	56.165	47.8	63.835		47.8	0		47.8	0
47.82	78.5925	47.82	75.775	47.82	35.775		47.82	0		47.82	0
47.84	63.865	47.84	41.4	47.84	5.605		47.84	0		47.84	0
47.86	45.575	47.86	54.7275	47.86	53.3325		47.86	0		47.86	0
47.88	87.7875	47.88	63.8925	47.88	58.88		47.88	0		47.88	0
47.9	46.895	47.9	38.62	47.9	102.53		47.9	0		47.9	0
47.92	106.668	47.92	28.0375	47.92	68.0375		47.92	0		47.92	0
47.94	101.21	47.94	42.73	47.94	80		47.94	0		47.94	0
47.96	60.1175	47.96	65.31	47.96	75.93		47.96	0		47.96	0
47.98	109.203	47.98	53.3325	47.98	38.65		47.98	0		47.98	0
48	18.7025	48	54.675	48	29.35		48	0		48	0
48.02	62.6625	48.02	63.9975	48.02	56.0025		48.02	0		48.02	0
48.04	29.3225	48.04	37.345	48.04	80		48.04	0		48.04	0
48.06	54.6525	48.06	22.5725	48.06	77.36		48.06	0		48.06	0
48.08	65.355	48.08	101.418	48.08	50.7075		48.08	0		48.08	0
48.1	53.3325	48.1	54.6375	48.1	25.3625		48.1	0		48.1	0
48.12	57.225	48.12	62.775	48.12	21.1175		48.12	0		48.12	0
48.14	86.8825	48.14	27.9575	48.14	86.8825		48.14	0		48.14	0
48.16	33.08	48.16	38.7175	48.16	29.2325		48.16	0		48.16	0
48.18	89.5075	48.18	33.0425	48.18	50.7825		48.18	0		48.18	0
48.2	58.4025	48.2	93.3325	48.2	30.47		48.2	0		48.2	0
48.22	99.1075	48.22	88.2925	48.22	67.9275		48.22	0		48.22	0
48.24	26.6675	48.24	37.495	48.24	77.495		48.24	0		48.24	0
48.26	32.89	48.26	15.8225	48.26	54.5775		48.26	0		48.26	0
48.28	88.385	48.28	38.7625	48.28	65.43		48.28	0		48.28	0
48.3	37.54	48.3	26.6675	48.3	52.1025		48.3	0		48.3	0
48.32	15.7775	48.32	27.89	48.32	42.445		48.32	0		48.32	0
48.34	43.6425	48.34	43.6425	48.34	64.2375		48.34	0		48.34	0
48.36	76.38	48.36	78.7925	48.36	38.7925		48.36	0		48.36	0
48.38	42.3975	48.38	71.465	48.38	27.865		48.38	0		48.38	0
48.4	65.475	48.4	118.808	48.4	44.7675		48.4	0		48.4	0
48.42	48.5975	48.42	101.93	48.42	88.5975		48.42	0		48.42	0
48.44	2.3525	48.44	49.805	48.44	47.0575		48.44	0		48.44	0
48.46	33.68	48.46	13.3325	48.46	116.495		48.46	0		48.46	0
48.48	103.183	48.48	12.1725	48.48	76.5175		48.48	0		48.48	0
48.5	68.9725	48.5	2.3075	48.5	40		48.5	0		48.5	0
48.52	92.1875	48.52	26.6675	48.52	42.29		48.52	0		48.52	0
48.54	78.8625	48.54	28.9425	48.54	66.6675		48.54	0		48.54	0
48.56	64.4075	48.56	52.2025	48.56	68.9275		48.56	0		48.56	0
48.58	43.3675	48.58	41.1225	48.58	87.72		48.58	0		48.58	0
48.6	76.655	48.6	52.2175	48.6	28.895		48.6	0		48.6	0
48.62	41.1075	48.62	42.215	48.62	53.3325		48.62	0		48.62	0
48.64	54.4325	48.64	63.37	48.64	54.4325		48.64	0		48.64	0
48.66	65.575	48.66	26.6675	48.66	65.575		48.66	0		48.66	0
48.68	53.3325	48.68	24.5	48.68	55.5		48.68	0		48.68	0
48.7	54.41	48.7	2.1525	48.7	77.8475		48.7	0		48.7	0
48.72	66.6675	48.72	30.9375	48.72	55.47		48.72	0		48.72	0
48.74	63.4875	48.74	78.94	48.74	80		48.74	0		48.74	0
48.76	26.6675	48.76	65.615	48.76	76.8425		48.76	0		48.76	0
48.78	25.6225	48.78	52.29	48.78	43.1325		48.78	0		48.78	0
48.8	18.515	48.8	40	48.8	78.9625		48.8	0		48.8	0
48.82	75.885	48.82	43.085	48.82	67.695		48.82	0		48.82	0
48.84	25.645	48.84	80	48.84	75.9175		48.84	0		48.84	0
48.86	16.3725	48.86	78.9875	48.86	25.655		48.86	0		48.86	0
48.88	52.3275	48.88	66.6675	48.88	15.3425		48.88	0		48.88	0
48.9	41.995	48.9	67.6625	48.9	41.995		48.9	0		48.9	0
48.92	68.645	48.92	80	48.92	65.6775		48.92	0		48.92	0
48.94	91.37	48.94	80.98	48.94	53.3325		48.94	0		48.94	0
48.96	67.64	48.96	90.415	48.96	53.3325		48.96	0		48.96	0
48.98	78.07	48.98	55.265	48.98	55.265		48.98	0		48.98	0
49	56.205	49	75.215	49	77.1275		49	0		49	0
49.02	88.5875	49.02	17.13	49.02	38.1025		49.02	0		49.02	0
49.04	30.4325	49.04	61.96	49.04	15.215		49.04	0		49.04	0
49.06	82.8	49.06	3.7325	49.06	41.8675		49.06	0		49.06	0
49.08	115.375	49.08	52.4075	49.08	69.4425		49.08	0		49.08	0
49.1	56.085	49.1	40	49.1	102.998		49.1	0		49.1	0
49.12	90.605	49.12	41.8175	49.12	54.2425		49.12	0		49.12	0
49.14	53.3325	49.14	66.6675	49.14	66.6675		49.14	0		49.14	0
49.16	57.7975	49.16	64.88	49.16	66.6675		49.16	0		49.16	0
49.18	115.575	49.18	44.425	49.18	68.4375		49.18	0		49.18	0
49.2	50.7025	49.2	104.912	49.2	96.84		49.2	0		49.2	0
49.22	18.545	49.22	78.2625	49.22	142.322		49.22	0		49.22	0
49.24	92.4725	49.24	55.915	49.24	79.14		49.24	0		49.24	0
49.26	78.295	49.26	89.9225	49.26	66.6675		49.26	0		49.26	0
49.28	54.1775	49.28	40	49.28	63.29		49.28	0		49.28	0
49.3	66.6675	49.3	44.18	49.3	13.3325		49.3	0		49.3	0
49.32	65.8375	49.32	100.87	49.32	14.99		49.32	0		49.32	0
49.34	54.9725	49.34	14.1525	49.34	41.64		49.34	0		49.34	0
49.36	77.565	49.36	29.1025	49.36	65.855		49.36	0		49.36	0
49.38	40	49.38	65.8625	49.38	51.725		49.38	0		49.38	0
49.4	40	49.4	54.925	49.4	29.0525		49.4	0		49.4	0
49.42	39.2125	49.42	76.065	49.42	62.73		49.42	0		49.42	0
49.44	27.445	49.44	15.67	49.44	4.6725		49.44	0		49.44	0
49.46	39.23	49.46	53.3325	49.46	78.4575		49.46	0		49.46	0
49.48	30.48	49.48	52.57	49.48	54.8575		49.48	0		49.48	0
49.5	91.07	49.5	41.5075	49.5	78.4925		49.5	0		49.5	0
49.52	52.5875	49.52	65.92	49.52	54.08		49.52	0		49.52	0
49.54	41.475	49.54	52.595	49.54	66.6675		49.54	0		49.54	0
49.56	65.2075	49.56	42.1875	49.56	63.02		49.56	0		49.56	0
49.58	37.8375	49.58	78.5575	49.58	2.885		49.58	0		49.58	0
49.6	0.7125	49.6	52.62	49.6	53.3325		49.6	0		49.6	0
49.62	14.7425	49.62	40.705	49.62	53.3325		49.62	0		49.62	0
49.64	40	49.64	52.6375	49.64	57.51		49.64	0		49.64	0
49.66	41.375	49.66	41.375	49.66	128.518		49.66	0		49.66	0
49.68	65.3075	49.68	66.6675	49.68	40		49.68	0		49.68	0
49.7	39.33	49.7	68.01	49.7	39.33		49.7	0		49.7	0
49.72	29.3175	49.72	91.345	49.72	29.3175		49.72	0		49.72	0
49.74	76.7275	49.74	55.95	49.74	80		49.74	0		49.74	0
49.76	15.9175	49.76	105.375	49.76	78.0625		49.76	0		49.76	0
49.78	66.03	49.78	81.275	49.78	38.725		49.78	0		49.78	0
49.8	53.3325	49.8	104.78	49.8	15.22		49.8	0		49.8	0
49.82	53.3325	49.82	66.6675	49.82	54.575		49.82	0		49.82	0
49.84	55.17	49.84	65.4425	49.84	78.1625		49.84	0		49.84	0
49.86	89.71	49.86	40	49.86	39.395		49.86	0		49.86	0
49.88	15.12	49.88	40	49.88	26.6675		49.88	0		49.88	0
49.9	52.7475	49.9	40.5875	49.9	27.84		49.9	0		49.9	0
49.92	39.4225	49.92	52.755	49.92	51.02		49.92	0		49.92	0
49.94	27.2375	49.94	42.28	49.94	1.14		49.94	0		49.94	0
[truncated: 2,002 more rows]

## Sheet: Fig. 1k
FeN		Fe3N
length	Energy	length	Energy
0	1.39985	0	2.40296
0.0744	1.40011	0.0744	2.40424
0.14881	1.40035	0.14881	2.40535
0.22321	1.4006	0.22321	2.40654
0.29762	1.40084	0.29762	2.40753
0.37202	1.4011	0.37202	2.40858
0.44643	1.40133	0.44643	2.40939
0.52083	1.40159	0.52083	2.41021
0.59524	1.40182	0.59524	2.41073
0.66964	1.40208	0.66964	2.4112
0.74405	1.40231	0.74405	2.41126
0.81845	1.40257	0.81845	2.41116
0.89286	1.40281	0.89286	2.4105
0.96726	1.40306	0.96726	2.40947
1.04167	1.4033	1.04167	2.40763
1.11607	1.40355	1.11607	2.40512
1.19048	1.40379	1.19048	2.4014
1.26488	1.40404	1.26488	2.39652
1.33929	1.40428	1.33929	2.3898
1.41369	1.40453	1.41369	2.3811
1.4881	1.40476	1.4881	2.36951
1.5625	1.40502	1.5625	2.35459
1.6369	1.40525	1.6369	2.33505
1.71131	1.40551	1.71131	2.31
1.78571	1.40574	1.78571	2.27759
1.86012	1.40599	1.86012	2.23608
1.93452	1.40622	1.93452	2.18266
2.00893	1.40648	2.00893	2.11408
2.08333	1.40671	2.08333	2.02602
2.15774	1.40696	2.15774	1.91259
2.23214	1.40719	2.23214	1.76741
2.30655	1.40744	2.30655	1.57937
2.38095	1.40767	2.38095	1.34958
2.45536	1.40792	2.45536	1.07072
2.52976	1.40815	2.52976	0.65125
2.60417	1.4084	2.60417	0.05406
2.67857	1.40863	2.67857	-0.68157
2.75298	1.40888	2.75298	-1.46969
2.82738	1.4091	2.82738	-2.2316
2.90179	1.40936	2.90179	-2.91839
2.97619	1.40958	2.97619	-3.53158
3.0506	1.40983	3.0506	-4.10203
3.125	1.41005	3.125	-4.67317
3.1994	1.4103	3.1994	-5.27115
3.27381	1.41052	3.27381	-5.9564
3.34821	1.41077	3.34821	-6.69866
3.42262	1.41099	3.42262	-7.40896
3.49702	1.41124	3.49702	-8.0297
3.57143	1.41146	3.57143	-8.56324
3.64583	1.41171	3.64583	-9.06899
3.72024	1.41193	3.72024	-9.61852
3.79464	1.41218	3.79464	-10.2497
3.86905	1.41239	3.86905	-10.9308
3.94345	1.41264	3.94345	-11.549
4.01786	1.41286	4.01786	-12.0405
4.09226	1.41311	4.09226	-12.3989
4.16667	1.41332	4.16667	-12.5988
4.24107	1.41357	4.24107	-12.6306
4.31548	1.41378	4.31548	-12.4916
4.38988	1.41403	4.38988	-12.1922
4.46429	1.41424	4.46429	-11.7549
4.53869	1.41449	4.53869	-11.1966
4.6131	1.4147	4.6131	-10.5588
4.6875	1.41495	4.6875	-9.96829
4.7619	1.41516	4.7619	-9.48912
4.83631	1.41541	4.83631	-9.11359
4.91071	1.41561	4.91071	-8.78642
4.98512	1.41586	4.98512	-8.4606
5.05952	1.41607	5.05952	-8.13283
5.13393	1.41632	5.13393	-7.86717
5.20833	1.41652	5.20833	-7.75335
5.28274	1.41677	5.28274	-7.89901
5.35714	1.41698	5.35714	-8.27517
5.43155	1.41722	5.43155	-8.79615
5.50595	1.41743	5.50595	-9.3642
5.58036	1.41767	5.58036	-9.892
5.65476	1.41787	5.65476	-10.3431
5.72917	1.41812	5.72917	-10.7247
5.80357	1.41832	5.80357	-11.0788
5.87798	1.41856	5.87798	-11.4588
5.95238	1.41875	5.95238	-11.8882
6.02679	1.41899	6.02679	-12.3235
6.10119	1.41917	6.10119	-12.6529
6.1756	1.41941	6.1756	-12.8288
6.25	1.41958	6.25	-12.8578
6.3244	1.41979	6.3244	-12.7285
6.39881	1.41994	6.39881	-12.4543
6.47321	1.42014	6.47321	-12.0279
6.54762	1.42025	6.54762	-11.517
6.62202	1.4204	6.62202	-11.0243
6.69643	1.42046	6.69643	-10.5716
6.77083	1.42054	6.77083	-10.1186
6.84524	1.4205	6.84524	-9.59918
6.91964	1.42046	6.91964	-8.96293
6.99405	1.42026	6.99405	-8.19422
7.06845	1.42001	7.06845	-7.32795
7.14286	1.41954	7.14286	-6.44678
7.21726	1.41894	7.21726	-5.63827
7.29167	1.41802	7.29167	-4.94222
7.36607	1.41684	7.36607	-4.27543
7.44048	1.41515	7.44048	-3.57234
7.51488	1.41297	7.51488	-2.80823
7.58929	1.40997	7.58929	-1.98556
7.66369	1.40609	7.66369	-1.15327
7.7381	1.40088	7.7381	-0.39152
7.8125	1.39416	7.8125	0.21917
7.8869	1.38525	7.8869	0.64597
7.96131	1.37372	7.96131	0.9376
8.03571	1.35852	8.03571	1.18162
8.11012	1.33876	8.11012	1.37955
8.18452	1.3128	8.18452	1.53372
8.25893	1.27902	8.25893	1.65495
8.33333	1.23481	8.33333	1.75001
8.40774	1.17728	8.40774	1.82485
8.48214	1.10208	8.48214	1.88391
8.55655	1.00401	8.55655	1.93061
8.63095	0.87572	8.63095	1.96774
8.70536	0.70802	8.70536	1.99722
8.77976	0.48882	8.77976	2.02083
8.85417	0.20208	8.85417	2.03966
8.92857	-0.16111	8.92857	2.0549
9.00298	-0.6067	9.00298	2.06714
9.07738	-1.24203	9.07738	2.07721
9.15179	-2.18741	9.15179	2.08539
9.22619	-3.43552	9.22619	2.09225
9.3006	-4.85517	9.3006	2.09788
9.375	-6.27016	9.375	2.10273
9.4494	-7.53879	9.4494	2.10677
9.52381	-8.59683	9.52381	2.11034
9.59821	-9.46403	9.59821	2.11337
9.67262	-10.2275	9.67262	2.11615
9.74702	-10.9523	9.74702	2.11856
9.82143	-11.6152	9.82143	2.12084
9.89583	-12.1366	9.89583	2.12286
9.97024	-12.4268	9.97024	2.12482
10.0446	-12.4375	10.0446	2.12659
10.119	-12.1934	10.119	2.12835
10.1935	-11.799	10.1935	2.12996
10.2679	-11.4133	10.2679	2.13159
10.3423	-11.1803	10.3423	2.1331
10.4167	-11.1475	10.4167	2.13465
10.4911	-11.2152	10.4911	2.1361
10.5655	-11.2603	10.5655	2.1376
10.6399	-11.263	10.6399	2.13901
10.7143	-11.2256	10.7143	2.14047
10.7887	-11.1393	10.7887	2.14185
10.8631	-11.0618	10.8631	2.1433
10.9375	-11.1366	10.9375	2.14466
11.0119	-11.4091	11.0119	2.14609
11.0863	-11.7871	11.0863	2.14745
11.1607	-12.1123	11.1607	2.14887
11.2351	-12.2437	11.2351	2.15022
11.3095	-12.1073	11.3095	2.15163
11.3839	-11.7102	11.3839	2.15298
11.4583	-11.1221	11.4583	2.15438
11.5327	-10.4364	11.5327	2.15573
11.6071	-9.71539	11.6071	2.15713
11.6815	-8.94756	11.6815	2.15847
11.756	-8.04393	11.756	2.15987
11.8304	-6.93614	11.8304	2.16121
11.9048	-5.6345	11.9048	2.16261
11.9792	-4.232	11.9792	2.16395
12.0536	-2.88797	12.0536	2.16535
12.128	-1.77181	12.128	2.16669
12.2024	-0.97595	12.2024	2.16808
12.2768	-0.44918	12.2768	2.16943
12.3512	-0.05145	12.3512	2.17082
12.4256	0.27604	12.4256	2.17216
12.5	0.52835	12.5	2.17355
12.5744	0.72201	12.5744	2.1749
12.6488	0.86999	12.6488	2.17629
12.7232	0.98363	12.7232	2.17763
12.7976	1.07057	12.7976	2.17903
12.872	1.13752	12.872	2.18037
12.9464	1.18885	12.9464	2.18176
13.0208	1.22848	13.0208	2.18311
13.0952	1.25886	13.0952	2.1845
13.1696	1.28236	13.1696	2.18585
13.244	1.30036	13.244	2.18724
13.3185	1.31434	13.3185	2.18859
13.3929	1.32508	13.3929	2.18998
13.4673	1.33348	13.4673	2.19134
13.5417	1.33997	13.5417	2.19272
13.6161	1.34508	13.6161	2.19408
13.6905	1.34903	13.6905	2.19547
13.7649	1.35218	13.7649	2.19683
13.8393	1.35461	13.8393	2.19822
13.9137	1.35658	13.9137	2.19957
13.9881	1.35812	13.9881	2.20096
14.0625	1.35941	14.0625	2.20232
14.1369	1.36043	14.1369	2.20371
14.2113	1.36132	14.2113	2.20507
14.2857	1.36203	14.2857	2.20646
14.3601	1.36266	14.3601	2.20783
14.4345	1.36319	14.4345	2.20922
14.5089	1.36367	14.5089	2.21058
14.5833	1.36409	14.5833	2.21197
14.6577	1.36449	14.6577	2.21333
14.7321	1.36484	14.7321	2.21472
14.8065	1.36519	14.8065	2.21609
14.881	1.3655	14.881	2.21748
14.9554	1.36582	14.9554	2.21885
15.0298	1.36611	15.0298	2.22024
15.1042	1.36641	15.1042	2.22161
15.1786	1.36668	15.1786	2.22299
15.253	1.36698	15.253	2.22436
15.3274	1.36724	15.3274	2.22575
15.4018	1.36753	15.4018	2.22712
15.4762	1.36779	15.4762	2.22851
15.5506	1.36807	15.5506	2.22988
15.625	1.36833	15.625	2.23127
15.6994	1.36861	15.6994	2.23264
15.7738	1.36886	15.7738	2.23403
15.8482	1.36914	15.8482	2.2354
15.9226	1.36939	15.9226	2.23678
15.997	1.36967	15.997	2.23816
16.0714	1.36992	16.0714	2.23954
16.1458	1.37019	16.1458	2.24091
16.2202	1.37045	16.2202	2.2423
16.2946	1.37072	16.2946	2.24367
16.369	1.37098	16.369	2.24505
16.4435	1.37125	16.4435	2.24642
16.5179	1.3715	16.5179	2.24781
16.5923	1.37177	16.5923	2.24918
16.6667	1.37202	16.6667	2.25056
16.7411	1.37229	16.7411	2.25193
16.8155	1.37255	16.8155	2.25331
16.8899	1.37281	16.8899	2.25468
16.9643	1.37307	16.9643	2.25606
17.0387	1.37334	17.0387	2.25743
17.1131	1.37359	17.1131	2.25881
17.1875	1.37385	17.1875	2.26018
17.2619	1.3741	17.2619	2.26155
17.3363	1.37437	17.3363	2.26293
17.4107	1.37462	17.4107	2.2643
17.4851	1.37489	17.4851	2.26567
17.5595	1.37514	17.5595	2.26704
17.6339	1.3754	17.6339	2.26841
17.7083	1.37565	17.7083	2.26978
17.7827	1.37592	17.7827	2.27115
17.8571	1.37616	17.8571	2.27252
17.9315	1.37643	17.9315	2.27389
18.006	1.37667	18.006	2.27526
18.0804	1.37694	18.0804	2.27663
18.1548	1.37718	18.1548	2.27799
18.2292	1.37744	18.2292	2.27936
18.3036	1.37769	18.3036	2.28073
18.378	1.37795	18.378	2.2821
18.4524	1.37819	18.4524	2.28346
18.5268	1.37845	18.5268	2.28483
18.6012	1.3787	18.6012	2.28619
18.6756	1.37896	18.6756	2.28756
18.75	1.3792	18.75	2.28892
18.8244	1.37946	18.8244	2.29029
18.8988	1.3797	18.8988	2.29165
18.9732	1.37996	18.9732	2.29302
19.0476	1.3802	19.0476	2.29437
19.122	1.38046	19.122	2.29574
19.1964	1.3807	19.1964	2.2971
19.2708	1.38095	19.2708	2.29847
19.3452	1.38119	19.3452	2.29982
19.4196	1.38145	19.4196	2.3012
19.494	1.38169	19.494	2.30255
19.5685	1.38195	19.5685	2.30392
19.6429	1.38218	19.6429	2.30527
19.7173	1.38244	19.7173	2.30664
19.7917	1.38268	19.7917	2.30799
19.8661	1.38293	19.8661	2.30937
19.9405	1.38317	19.9405	2.31072
20.0149	1.38342	20.0149	2.31209
20.0893	1.38366	20.0893	2.31344
20.1637	1.38392	20.1637	2.31482
20.2381	1.38415	20.2381	2.31616
20.3125	1.38441	20.3125	2.31754
20.3869	1.38464	20.3869	2.31889
20.4613	1.3849	20.4613	2.32026
20.5357	1.38513	20.5357	2.32161
20.6101	1.38539	20.6101	2.32299
20.6845	1.38562	20.6845	2.32433
20.7589	1.38588	20.7589	2.32572
20.8333	1.38611	20.8333	2.32706
20.9077	1.38636	20.9077	2.32844
20.9821	1.3866	20.9821	2.32979
21.0565	1.38685	21.0565	2.33117
21.131	1.38709	21.131	2.33251
21.2054	1.38734	21.2054	2.3339
21.2798	1.38758	21.2798	2.33524
21.3542	1.38783	21.3542	2.33663
21.4286	1.38807	21.4286	2.33797
21.503	1.38832	21.503	2.33936
21.5774	1.38855	21.5774	2.3407
21.6518	1.38881	21.6518	2.34209
21.7262	1.38904	21.7262	2.34343
21.8006	1.3893	21.8006	2.34482
21.875	1.38953	21.875	2.34617
21.9494	1.38979	21.9494	2.34756
22.0238	1.39002	22.0238	2.3489
22.0982	1.39028	22.0982	2.35029
22.1726	1.39051	22.1726	2.35163
22.247	1.39077	22.247	2.35303
22.3214	1.391	22.3214	2.35437
22.3958	1.39126	22.3958	2.35577
22.4702	1.39149	22.4702	2.3571
22.5446	1.39175	22.5446	2.3585
22.619	1.39198	22.619	2.35984
22.6935	1.39224	22.6935	2.36124
22.7679	1.39247	22.7679	2.36258
22.8423	1.39273	22.8423	2.36398
22.9167	1.39296	22.9167	2.36531
22.9911	1.39322	22.9911	2.36672
23.0655	1.39345	23.0655	2.36805
23.1399	1.39371	23.1399	2.36946
23.2143	1.39394	23.2143	2.37079
23.2887	1.3942	23.2887	2.37219
23.3631	1.39443	23.3631	2.37352
23.4375	1.39469	23.4375	2.37493
23.5119	1.39493	23.5119	2.37625
23.5863	1.39518	23.5863	2.37766
23.6607	1.39542	23.6607	2.37899
23.7351	1.39567	23.7351	2.38039
23.8095	1.39591	23.8095	2.38171
23.8839	1.39617	23.8839	2.38312
23.9583	1.3964	23.9583	2.38444
24.0327	1.39666	24.0327	2.38585
24.1071	1.3969	24.1071	2.38716
24.1815	1.39715	24.1815	2.38856
24.256	1.39739	24.256	2.38986
24.3304	1.39765	24.3304	2.39126
24.4048	1.39788	24.4048	2.39256
24.4792	1.39814	24.4792	2.39395
24.5536	1.39837	24.5536	2.39523
24.628	1.39863	24.628	2.39661
24.7024	1.39887	24.7024	2.39787
24.7768	1.39912	24.7768	2.39923
24.8512	1.39936	24.8512	2.40046
24.9256	1.39962	24.9256	2.40178

## Sheet: Fig. 2a
FeN		FeN/Fe3N		Fe3N
energy	intensity	energy	intensity	energy	intensity
6892.2	0.00196	6890.71	0.000837256	6882.06	0.000143517
6896.2	0.00342	6894.72	0.00197	6885.97	0.000866863
6900.06	0.00367	6898.52	0.00132	6889.89	0.00265
6904.05	0.0045	6902.53	0.000897445	6893.88	0.00474
6908.09	-0.00556	6906.57	0.0014	6897.9	-0.01151
6912.18	0.00013159	6910.66	0.00113	6901.99	-0.00132
6916.14	0.000875994	6914.65	0.00183	6905.95	-0.00115
6920.01	0.00111	6918.5	0.00179	6909.82	0.000939917
6923.98	0.00448	6922.45	0.00401	6913.81	0.00679
6927.98	0.00281	6926.53	0.00536	6917.81	0.00805
6932.07	-0.000562091	6930.6	6.67028e-05	6921.9	-0.000551775
6936.1	-0.00116	6934.56	-0.00162	6925.95	-0.00111
6939.95	-0.000842743	6938.46	-0.00101	6929.74	0.0014
6943.88	-0.000752546	6942.43	-0.000703495	6933.78	0.00132
6947.92	-0.00108	6946.45	-0.0011	6937.77	-0.000896217
6952.03	-0.00343	6950.55	-0.000462938	6941.89	-0.01316
6956.07	-0.00101	6954.58	-0.000816086	6945.9	0.00143
6959.94	-0.00724	6958.48	0.00187	6949.8	0.00252
6963.89	-0.00135	6962.42	-0.00128	6953.75	0.00133
6967.96	-0.000202301	6966.33	-0.00683	6957.79	0.00289
6972.05	-0.000604098	6970.56	-0.00709	6961.86	-0.00888
6976.13	-0.00216	6974.46	-0.00709	6965.96	0.00569
6979.98	0.000795	6978.54	-0.00618	6969.89	0.00756
6983.95	0.00207	6982.35	-0.00416	6973.72	-0.00397
6988	0.00162	6986.51	-0.00518	6977.83	-0.00462
6992	0.00258	6990.59	0.00316	6981.93	-0.0044
6996.13	0.00342	6994.66	0.00356	6986.03	-0.00235
7000.07	-0.00402	6998.61	-0.00103	6989.93	-0.00173
7003.95	0.00261	7002.47	0.00092178	6993.79	0.00103
7007.98	-0.00128	7006.49	-0.00335	6997.86	-0.00313
7011.94	-0.00197	7010.59	0.00562	7001.89	-0.000456781
7016.13	-0.0043	7014.67	0.000322016	7006.01	-0.00121
7020.17	0.000267861	7018.59	0.00172	7009.98	0.00173
7024.03	-0.00106	7022.54	0.000646969	7013.88	0.00195
7028.07	0.000963877	7026.54	0.000800856	7017.88	0.00218
7032.08	-0.00157	7030.59	-0.000761068	7021.96	0.00228
7036.16	0.00144	7034.72	0.0018	7026.04	0.00295
7040.18	0.000421506	7038.69	0.000311842	7030.06	0.00144
7043.96	0.00399	7042.52	0.00472	7033.91	0.00627
7048.06	0.00239	7046.59	0.00345	7037.89	0.00791
7051.92	0.0056	7050.6	0.00661	7041.89	0.01264
7056.14	0.00456	7054.53	0.00678	7046.02	0.01714
7060.18	0.0064	7058.72	0.00962	7050.06	0.01531
7064.15	0.00939	7062.71	0.01284	7053.99	0.01554
7068.04	0.00931	7066.57	0.0138	7057.92	0.01603
7069.01	0.01718	7067.56	0.0225	7058.86	0.03353
7070.07	0.01771	7068.56	0.02492	7059.91	0.03581
7071.05	0.01973	7069.56	0.02427	7060.88	0.03541
7071.92	0.01996	7070.41	0.02571	7061.9	0.0356
7072.99	0.02113	7071.6	0.02511	7062.85	0.03783
7074.1	0.02214	7072.57	0.02775	7063.91	0.03787
7075.08	0.02183	7073.61	0.02856	7064.91	0.03798
7075.55	0.02095	7074.14	0.02985	7065.41	0.03945
7076.1	0.02406	7074.66	0.02992	7065.93	0.0413
7076.65	0.02516	7075.16	0.02994	7066.48	0.0422
7077.14	0.02565	7075.65	0.03284	7066.98	0.0426
7077.67	0.02719	7076.2	0.03319	7067.5	0.04541
7078.19	0.02703	7076.7	0.03318	7068.05	0.04533
7078.66	0.02709	7077.18	0.03325	7068.55	0.04587
7079.16	0.02982	7077.67	0.0349	7069	0.0474
7079.64	0.03012	7078.15	0.03467	7069.47	0.04755
7080.11	0.03096	7078.67	0.03726	7069.97	0.04859
7080.66	0.03149	7079.17	0.03833	7070.54	0.05164
7081.21	0.02945	7079.69	0.03939	7071.02	0.05336
7081.71	0.03208	7080.17	0.04116	7071.56	0.05283
7082.18	0.0324	7080.67	0.04221	7071.95	0.05377
7082.64	0.03398	7081.22	0.04375	7072.54	0.0581
7083.14	0.03482	7081.72	0.04461	7073.04	0.06221
7083.66	0.03583	7082.17	0.04771	7073.49	0.06603
7084.09	0.03712	7082.65	0.05044	7073.94	0.0699
7084.56	0.03943	7083.07	0.05189	7074.44	0.07532
7085.13	0.04133	7083.67	0.05625	7074.97	0.08374
7085.61	0.04316	7084.15	0.06043	7075.47	0.09778
7086.09	0.04715	7084.62	0.06933	7075.87	0.11525
7086.59	0.05151	7085.07	0.07675	7076.37	0.1414
7087.04	0.05899	7085.6	0.09102	7076.9	0.18245
7087.56	0.06761	7086.03	0.11097	7077.35	0.22715
7088.02	0.08315	7086.53	0.13522	7077.85	0.26891
7088.52	0.10178	7086.98	0.16423	7078.35	0.29806
7088.97	0.12187	7087.53	0.19051	7078.83	0.32099
7089.49	0.13427	7088	0.20769	7079.35	0.3437
7089.97	0.13739	7088.53	0.21063	7079.85	0.36461
7090.52	0.13138	7089.01	0.20614	7080.28	0.38971
7090.92	0.1242	7089.48	0.20241	7080.81	0.41591
7091.52	0.12174	7090.01	0.20446	7081.33	0.43935
7092	0.12314	7090.53	0.20921	7081.85	0.458
7092.47	0.12779	7091.01	0.21756	7082.33	0.47508
7093	0.13409	7091.51	0.2304	7082.86	0.49459
7093.52	0.14188	7092.03	0.2455	7083.38	0.51553
7094.02	0.15315	7092.58	0.26549	7083.84	0.53976
7094.55	0.16905	7093.01	0.29275	7084.29	0.56471
7095.03	0.19049	7093.54	0.32621	7084.89	0.59122
7095.51	0.2206	7094.02	0.36586	7085.41	0.6162
7096.1	0.25811	7094.59	0.41407	7085.91	0.64356
7096.53	0.30524	7095.07	0.46527	7086.39	0.67072
7097.01	0.3592	7095.59	0.51921	7086.92	0.70098
7097.58	0.41743	7096.12	0.57179	7087.42	0.73269
7098.11	0.47935	7096.6	0.62336	7087.94	0.76495
7098.61	0.53992	7097.17	0.67336	7088.42	0.79735
7099.11	0.59733	7097.62	0.71995	7088.99	0.82709
7099.66	0.6493	7098.17	0.76282	7089.5	0.85434
7100.16	0.69701	7098.68	0.80222	7089.98	0.8803
7100.62	0.74493	7099.15	0.84087	7090.5	0.90422
7101.12	0.79315	7099.61	0.87684	7090.98	0.92691
7101.62	0.84285	7100.18	0.91252	7091.43	0.9495
7102.15	0.89342	7100.69	0.94595	7091.98	0.96981
7102.58	0.93904	7101.21	0.97649	7092.51	0.99075
7103.13	0.9822	7101.64	1.00392	7093.01	1.00942
7103.63	1.02177	7102.12	1.03028	7093.47	1.02903
7104.14	1.05634	7102.67	1.05403	7093.99	1.04496
7104.66	1.08521	7103.15	1.076	7094.5	1.06086
7105.12	1.11052	7103.65	1.09508	7094.98	1.07361
7105.57	1.13081	7104.09	1.11158	7095.45	1.08514
7106.05	1.14817	7104.56	1.1241	7095.89	1.09428
7106.63	1.16173	7105.09	1.13434	7096.44	1.09978
7107.06	1.17182	7105.59	1.14154	7096.92	1.1038
7107.56	1.17871	7106.05	1.14592	7097.42	1.1032
7107.99	1.18407	7106.53	1.14746	7097.85	1.1
7108.55	1.18516	7107.01	1.146	7098.35	1.09461
7109	1.18449	7107.53	1.14034	7098.83	1.08843
7109.48	1.181	7107.97	1.13317	7099.29	1.07958
7109.96	1.17657	7108.45	1.12448	7099.79	1.07093
7110.41	1.17082	7108.97	1.11479	7100.32	1.0604
7110.94	1.16566	7109.5	1.10485	7100.82	1.05057
7111.45	1.15853	7110.01	1.0973	7101.28	1.04186
7111.95	1.15254	7110.48	1.08996	7101.83	1.03432
7112.48	1.14565	7110.99	1.08512	7102.31	1.03011
7112.98	1.13971	7111.52	1.08033	7102.82	1.0253
7113.49	1.13205	7112.02	1.07596	7103.32	1.02166
7113.97	1.12485	7112.48	1.07216	7103.82	1.0187
7114.49	1.11714	7112.93	1.06662	7104.26	1.01714
7115	1.10886	7113.51	1.06159	7104.81	1.01412
7115.5	1.09938	7114.01	1.05637	7105.31	1.01376
7116.01	1.09146	7114.52	1.04954	7105.82	1.01301
7116.44	1.08214	7115.02	1.04487	7106.32	1.01101
7117.02	1.07378	7115.53	1.03832	7106.88	1.01253
7117.5	1.06613	7116.06	1.03314	7107.38	1.01226
7118.03	1.05915	7116.54	1.02898	7107.88	1.0121
7118.51	1.05186	7117.04	1.02554	7108.36	1.01255
7119.06	1.04601	7117.52	1.02401	7108.87	1.01304
7119.54	1.04051	7118.12	1.02352	7109.35	1.01407
7120.05	1.03613	7118.58	1.02335	7109.9	1.01494
7120.62	1.03311	7119.09	1.02322	7110.48	1.01738
7121.13	1.02942	7119.64	1.02365	7110.96	1.01942
7121.63	1.02766	7120.15	1.02501	7111.44	1.02112
7122.11	1.02382	7120.63	1.02407	7111.95	1.02416
7122.6	1.02025	7121.13	1.02275	7112.48	1.02706
7123.08	1.01786	7121.59	1.02068	7112.91	1.02859
7123.63	1.0142	7122.14	1.01639	7113.47	1.03097
7124.16	1.00936	7122.67	1.01166	7113.99	1.03399
7124.62	1.00427	7123.13	1.00596	7114.48	1.03456
7125.1	0.99785	7123.64	0.99995	7114.93	1.03587
7125.65	0.9921	7124.12	0.99439	7115.44	1.03645
7126.11	0.98548	7124.67	0.98766	7115.99	1.03751
7126.62	0.97908	7125.15	0.98256	7116.45	1.03722
7127.1	0.97173	7125.56	0.97658	7116.91	1.03548
7127.58	0.96555	7126.09	0.97231	7117.42	1.03365
7128.04	0.95905	7126.57	0.96771	7117.87	1.03286
7128.55	0.95347	7127.08	0.9639	7118.36	1.03173
7129.03	0.94795	7127.52	0.96073	7118.84	1.02943
7129.53	0.94251	7128.02	0.95752	7119.32	1.02795
7129.97	0.93771	7128.5	0.95359	7119.85	1.02654
7130.48	0.93224	7129.01	0.95047	7120.33	1.02269
7130.98	0.92731	7129.44	0.94739	7120.82	1.0201
7131.42	0.92267	7129.95	0.94343	7121.25	1.01679
7131.95	0.91978	7130.41	0.94078	7121.71	1.01286
7132.43	0.91651	7130.94	0.93633	7122.29	1.01007
7132.94	0.91213	7131.47	0.93474	7122.77	1.00528
7133.42	0.90961	7131.98	0.93127	7123.28	1.00273
7133.93	0.90758	7132.46	0.9285	7123.81	0.99848
7134.46	0.90385	7132.97	0.92618	7124.29	0.99597
7134.99	0.9029	7133.48	0.92411	7124.85	0.99125
7135.45	0.90158	7133.96	0.92212	7125.26	0.98696
7135.91	0.89752	7134.4	0.92118	7125.79	0.98442
7136.37	0.89638	7134.98	0.92054	7126.27	0.98033
7136.92	0.89621	7135.48	0.92028	7126.81	0.97594
7137.5	0.89661	7136.01	0.92082	7127.31	0.97204
7137.96	0.89775	7136.5	0.92119	7127.8	0.97057
7139	0.89983	7137.51	0.92325	7128.89	0.9658
7140.02	0.90431	7138.53	0.92632	7129.88	0.95929
7141.03	0.90956	7139.55	0.92857	7130.89	0.95086
7142.1	0.91498	7140.49	0.93251	7131.91	0.94549
7143.12	0.92224	7141.6	0.93602	7132.93	0.94136
7143.99	0.9302	7142.64	0.94167	7133.94	0.94024
7145.08	0.93881	7143.61	0.94738	7134.98	0.94039
7146.12	0.94732	7144.53	0.95521	7135.95	0.94289
7147.14	0.95652	7145.67	0.96321	7137.02	0.94649
7148.13	0.96534	7146.64	0.97062	7137.97	0.95125
7149.05	0.97413	7147.56	0.97886	7138.94	0.95744
7150.05	0.9833	7148.56	0.98693	7139.88	0.96248
7150.99	0.99231	7149.53	0.99288	7140.76	0.96856
7152.01	0.99893	7150.52	0.99878	7141.85	0.97463
7152.96	1.00309	7151.47	1.00321	7142.8	0.98017
7153.93	1.00738	7152.47	1.00741	7143.72	0.98725
7154.95	1.01055	7153.46	1.01167	7144.79	0.99274
7155.95	1.01376	7154.46	1.01595	7145.81	0.99842
7156.99	1.01599	7155.38	1.0197	7146.85	1.00365
7157.92	1.01753	7156.5	1.02249	7147.75	1.00923
7158.99	1.01916	7157.52	1.02414	7148.85	1.01477
7159.89	1.01967	7158.52	1.02484	7149.84	1.01892
7160.98	1.02009	7159.57	1.02533	7150.89	1.02404
7162.01	1.02033	7160.59	1.02453	7151.91	1.02708
7163.1	1.02043	7161.61	1.02428	7152.91	1.0321
7164.1	1.02002	7162.59	1.02351	7153.93	1.03613
7165.12	1.02004	7163.66	1.0235	7154.88	1.03949
7166.12	1.02058	7164.68	1.02267	7155.96	1.04307
7167.15	1.01914	7165.63	1.02096	7156.91	1.04612
7168.15	1.01893	7166.66	1.01969	7158.01	1.04768
7169.05	1.01815	7167.63	1.0185	7159.03	1.04838
7170.15	1.01742	7168.68	1.01642	7159.98	1.04964
7171.1	1.01637	7169.59	1.01436	7160.91	1.04985
7172.07	1.01607	7170.59	1.01227	7162.01	1.04935
7173.05	1.01501	7171.56	1.01018	7162.91	1.04716
7174.03	1.01376	7172.54	1.0077	7163.89	1.0467
7175.01	1.01374	7173.49	1.00528	7164.86	1.04414
7175.94	1.01328	7174.49	1.00309	7165.7	1.04066
7176.99	1.01168	7175.52	1.00062	7166.85	1.03682
7177.99	1.00997	7176.38	0.99697	7167.85	1.03358
7178.97	1.00841	7177.5	0.9946	7168.85	1.02824
7180	1.00699	7178.51	0.99188	7169.85	1.02372
7180.9	1.00514	7179.56	0.99003	7170.88	1.01779
7182.05	1.00344	7180.59	0.98858	7171.89	1.01266
7183.08	1.00169	7181.59	0.987	7172.91	1.00799
7184.11	0.99899	7182.57	0.98568	7173.9	1.00435
7185.11	0.99769	7183.62	0.98525	7175	0.99926
7186.12	0.99548	7184.65	0.98515	7176.03	0.99529
7187.15	0.99418	7185.66	0.98469	7177.03	0.99129
7188.13	0.99287	7186.72	0.98478	7178.06	0.98847
7189.04	0.99102	7187.72	0.98602	7179.02	0.98658
7190.17	0.98951	7188.6	0.98639	7180.05	0.98468
7191.12	0.98843	7189.71	0.98742	7181.01	0.98358
7192.18	0.98828	7190.72	0.98879	7182.04	0.98303
7193.06	0.98777	7191.62	0.98916	7182.97	0.98191
7194.12	0.9854	7192.61	0.99088	7183.98	0.98241
7195.1	0.98615	7193.61	0.99257	7184.94	0.98237
7196.06	0.98571	7194.5	0.99451	7185.92	0.98276
7197.02	0.98483	7195.56	0.9955	7186.93	0.98315
7197.98	0.9852	7196.49	0.99656	7187.84	0.98417
7198.92	0.98504	7197.5	0.99896	7188.9	0.98394
7200.02	0.98478	7198.53	0.99893	7189.88	0.985
7200.98	0.98512	7199.57	1.00017	7190.89	0.98584
7202.02	0.98435	7200.5	1.00125	7191.83	0.98588
7203.08	0.98539	7201.59	1.00165	7192.91	0.98738
7204.04	0.98472	7202.6	1.00197	7193.92	0.98736
7205.12	0.98483	7203.61	1.00098	7194.91	0.98838
7206.06	0.98488	7204.6	1.00088	7195.94	0.98911
7207.12	0.98503	7205.66	0.99994	7196.98	0.98838
7208.21	0.98445	7206.69	0.99921	7198.02	0.98962
7209.05	0.98461	7207.68	0.99872	7199.03	0.9906
7210.18	0.98418	7208.69	0.99803	7200.04	0.99045
7211.17	0.98433	7209.73	0.99722	7201	0.99294
7212.2	0.98479	7210.69	0.99546	7202.04	0.99456
7213.24	0.98445	7211.7	0.99494	7203	0.99593
7214.18	0.98514	7212.69	0.99322	7204.02	0.99941
7215.02	0.98552	7213.66	0.99267	7205.03	1.00109
7216.11	0.98512	7214.69	0.99114	7205.99	1.00607
7217.05	0.98541	7215.59	0.98951	7206.91	1.00763
7218.06	0.98617	7216.57	0.98798	7207.77	1.0109
7219.03	0.98657	7217.54	0.98684	7208.89	1.01182
7219.99	0.9867	7218.51	0.98506	7209.8	1.01627
7221.03	0.98718	7219.52	0.98468	7210.77	1.01865
7221.98	0.98779	7220.51	0.98381	7211.91	1.02099
7223.02	0.98846	7221.55	0.98262	7212.9	1.02263
7224.01	0.98946	7222.57	0.98238	7213.84	1.02537
7225.07	0.98983	7223.53	0.9826	7214.88	1.02689
7226.02	0.99106	7224.55	0.9827	7215.9	1.02725
7227.06	0.99175	7225.49	0.98371	7216.89	1.02823
7228.07	0.99294	7226.59	0.98497	7217.96	1.02874
7229.12	0.99395	7227.63	0.98606	7218.95	1.02913
7230.09	0.99605	7228.65	0.98793	7219.85	1.02848
7231.13	0.99702	7229.64	0.98939	7220.99	1.02718
7232.17	0.99825	7230.68	0.99135	7222.03	1.02632
7233.14	0.99923	7231.65	0.99317	7223	1.02498
7234.19	1.00032	7232.7	0.99501	7224.02	1.02221
7235.15	1.00169	7233.66	0.99672	7224.99	1.02051
7236.17	1.0027	7234.69	0.99882	7226.01	1.01754
7237.17	1.00391	7235.65	1.00039	7226.98	1.01411
7238.14	1.00443	7236.6	1.00273	7227.85	1.01163
7240.08	1.00714	7238.59	1.00527	7229.89	1.00551
7242	1.00872	7240.48	1.00914	7231.83	1.00171
7243.99	1.00904	7242.5	1.0096	7233.83	0.99442
7246.06	1.00983	7244.55	1.01007	7235.87	0.98945
7248.06	1.0108	7246.57	1.01098	7237.92	0.98726
7250.1	1.01112	7248.64	1.01223	7239.96	0.98569
7252.15	1.01057	7250.66	1.01236	7241.99	0.98685
7254.2	1.00982	7252.71	1.01313	7244.04	0.98834
7256.18	1.01015	7254.69	1.01241	7246.01	0.98945
7258.15	1.00882	7256.69	1.01253	7248.01	0.9918
7260.11	1.00786	7258.62	1.01088	7249.97	0.99208
7262.11	1.00694	7260.62	1.00946	7251.95	0.99416
7264.04	1.00595	7262.5	1.00756	7253.9	0.99358
7265.97	1.00405	7264.51	1.0049	7255.86	0.99322
7268.03	1.00295	7266.52	1.00339	7257.94	0.99334
7270.04	1.00147	7268.52	1.00121	7259.9	0.99387
7272.05	1.00013	7270.56	1.00026	7261.93	0.99434
7274.09	0.99915	7272.65	0.99899	7263.94	0.99703
7276.12	0.99898	7274.68	0.9976	7266.03	0.9994
7278.14	0.99815	7276.7	0.9962	7267.99	1.00254
7280.15	0.99713	7278.69	0.99532	7270.01	1.00538
7282.14	0.99658	7280.65	0.99403	7272.02	1.00784
7284.08	0.99673	7282.59	0.99357	7273.91	1.01012
7286.02	0.99672	7284.53	0.9936	7275.88	1.01281
7287.94	0.99667	7286.45	0.99331	7277.82	1.0142
7289.96	0.99716	7288.5	0.99329	7279.85	1.01685
7291.98	0.99704	7290.52	0.994	7281.84	1.01866
7294.03	0.99744	7292.54	0.99523	7283.89	1.01949
7296.03	0.99835	7294.56	0.99628	7285.94	1.01995
7298.1	0.99836	7296.66	0.99705	7287.99	1.01862
7300.15	0.9989	7298.66	0.99881	7290.04	1.01791
7302.21	0.99925	7300.67	0.99992	7291.99	1.01515
7304.13	0.99986	7302.69	1.00152	7293.99	1.01075
7306.06	1.00016	7304.6	1.00242	7295.92	1.00815
7307.96	1.00051	7306.5	1.00301	7297.85	1.0031
7309.97	1.00015	7308.43	1.00375	7299.83	0.99832
7311.95	1.00009	7310.51	1.00357	7301.81	0.99473
7313.96	1.00084	7312.45	1.00264	7303.79	0.99184
7315.97	1.0006	7314.51	1.00303	7305.85	0.98852
7318.03	0.99999	7316.54	1.00229	7307.86	0.98701
7320.09	1.00059	7318.6	1.00178	7309.93	0.98563
7322.13	0.99983	7320.64	1.00137	7311.94	0.98413
7324.07	1.00008	7322.61	1.001	7313.98	0.98387
7326.11	0.99944	7324.6	0.9996	7315.97	0.98414
7328	0.99885	7326.56	0.99914	7317.94	0.98424
7330.02	0.99899	7328.55	0.99849	7319.85	0.98467
7331.93	0.99942	7330.47	0.99835	7321.79	0.98619
7333.9	0.99911	7332.44	0.99845	7323.76	0.98618
7335.95	0.99933	7334.46	0.99765	7325.78	0.98768
7337.89	0.99941	7336.4	0.99786	7327.73	0.98936
7339.92	0.99974	7338.51	0.99793	7329.83	0.99144
7341.94	0.99964	7340.53	0.99873	7331.8	0.99303
7344.02	1.0005	7342.53	0.99862	7333.9	0.99347
7346.1	1.00152	7344.63	0.99941	7335.93	0.99649
7348.1	1.00099	7346.58	0.99985	7337.91	0.99709
7350.02	1.00092	7348.56	0.99964	7339.91	0.99872
7352	1.00104	7350.51	1.00001	7341.86	0.99815
7353.93	1.00129	7352.44	1.00007	7343.77	0.9984
7355.91	1.00244	7354.35	0.99988	7345.69	0.99919
7357.84	1.00199	7356.4	0.99945	7347.7	0.99817
7359.9	1.00244	7358.36	0.99977	7349.76	0.99903
7361.89	1.00224	7360.42	1.00006	7351.75	0.99857
7363.95	1.0025	7362.46	0.99982	7353.78	0.99888
7366.01	1.0025	7364.47	0.99983	7355.8	0.99863
7368.08	1.00276	7366.59	1.00026	7357.89	0.99948
7370.04	1.00316	7368.55	1.0014	7359.88	1.00033
7372.06	1.00313	7370.57	1.0019	7361.89	1.00036
7374.05	1.00325	7372.48	1.00211	7363.91	1.00076
7375.96	1.00348	7374.47	1.0031	7365.82	1.00132
7377.88	1.0028	7376.44	1.00364	7367.79	1.00128
7379.82	1.00326	7378.36	1.0035	7369.76	1.00174
7381.84	1.00275	7380.35	1.0035	7371.7	1.00114
7383.86	1.0026	7382.4	1.00394	7373.72	1.00166
7385.91	1.002	7384.45	1.0031	7375.75	1.00217
7387.91	1.00179	7386.5	1.00322	7377.77	1.00055
7390.98	1.00153	7389.49	1.00326	7380.76	0.99985
7393.92	1.00081	7392.58	1.00249	7383.83	0.99889
7397.01	1.00122	7395.55	1.00232	7386.87	0.99812
7399.8	1.00023	7398.44	1.00165	7389.76	0.99723
7402.72	0.99975	7401.2	1.00089	7392.66	0.99565
7405.87	0.99985	7404.41	1.0008	7395.6	0.99513
7408.77	0.99978	7407.41	1	7398.76	0.9933
7411.83	0.99965	7410.34	0.99943	7401.82	0.99165
7415.07	0.99964	7413.43	0.99901	7404.83	0.99082
7418.06	0.99938	7416.59	0.99895	7407.94	0.99026
7420.96	0.99981	7419.53	0.99897	7410.77	0.99028
7423.82	0.99972	7422.44	0.99969	7413.68	0.99021
7426.76	1	7425.4	1.00037	7416.7	0.99008
7429.88	1.0003	7428.32	1.00048	7419.82	0.99068
7432.93	1.0005	7431.42	1.001	7422.79	0.99172
7435.93	1.0006	7434.52	1.00123	7425.77	0.99223
7438.98	1.00065	7437.52	1.00109	7428.92	0.99435
7442.09	1.001	7440.63	1.00096	7431.85	0.99495
7445.02	1.00144	7443.45	1.00044	7434.75	0.99619
7447.95	1.00095	7446.33	1.00047	7437.76	0.99672
7450.94	1.00137	7449.42	1.00073	7440.77	0.99694
7453.9	1.00119	7452.35	1.00026	7443.7	0.99754
7456.97	1.00145	7455.34	1.00032	7446.8	0.9978
7460.04	1.00157	7458.47	1.00078	7449.82	0.999
7463.01	1.00171	7461.54	1.00043	7452.97	0.99968
7466	1.00195	7464.65	1.00086	7455.94	0.99997
7468.98	1.00167	7467.46	1.00071	7458.89	0.99897
7471.87	1.00155	7470.44	1.00099	7461.71	0.99989
7474.85	1.001	7473.41	1.00051	7464.68	0.99964
7477.83	1.00089	7476.48	1.0009	7467.74	0.99917
7480.89	1.00112	7479.51	1.00113	7470.78	0.99873
7483.93	1.00121	7482.47	1.001	7473.9	0.9993
7487.03	1.00116	7485.56	1.00077	7476.91	1.00015
7490.07	1.00133	7488.64	1.00083	7479.93	1.00063
7493.04	1.00107	7491.49	1.0009	7482.95	1.00018
7495.98	1.00161	7494.44	1.00105	7485.87	0.99954
7498.98	1.0012	7497.49	1.00107	7488.73	0.99912
7501.95	1.00132	7500.46	1.0011	7491.73	0.99958
7504.93	1.0012	7503.47	1.00145	7494.76	0.99836
7508.07	1.00105	7506.5	1.00145	7497.87	0.99842
7511.13	1.00153	7509.61	1.00112	7501.04	0.9994
7514.14	1.00166	7512.65	1.00179	7504	1
7517.05	1.0017	7515.58	1.00163	7506.9	1.00015
7520.01	1.00155	7518.49	1.00152	7509.79	0.9994
7522.94	1.00155	7521.45	1.00117	7512.75	1.00029
7526.04	1.00125	7524.5	1.00273	7515.8	0.99884
7528.96	1.00113	7527.5	1.00259	7518.82	1.00101
7532.01	1.00123	7530.6	1.0025	7521.9	1.00135
7535.12	1.00125	7533.6	1.00221	7524.98	0.99941
7538.12	1.00125	7536.66	1.00229	7528.07	0.99803
7541.1	1.0013	7539.64	1.00219	7530.88	0.99756
7544.06	1.0012	7542.54	1.00217	7533.78	0.99855
7546.9	1.001	7545.44	1.0017	7536.79	0.99864
7550.03	1.00112	7548.46	1.00111	7539.78	0.99821
7552.96	1.00109	7551.58	1.00123	7542.88	0.9995
7556.03	1.00072	7554.52	1.00045	7545.89	0.99931
7559.11	1.00081	7557.56	1.00049	7549	0.9997
7562.19	1.00066	7560.64	1.00094	7552.02	0.9996
7565.13	1.00064	7563.64	1.00081	7554.96	0.99946
7568.1	1.00081	7566.56	1.00102	7557.88	0.99958
7570.91	1.00124	7569.43	1.00113	7560.67	0.99977
7573.98	1.00107	7572.54	1.00111	7563.81	0.99895
7577.04	1.00095	7575.49	1.00075	7566.85	0.99882
7580.02	1.00108	7578.53	1.0011	7569.88	0.99885
7583.17	1.00083	7581.63	1.00081	7572.98	0.99857
7586.1	1.00086	7584.59	1.00055	7576.05	0.99868
7589.12	1.00093	7587.61	1.0007	7578.96	0.99843
7592.03	1.00095	7590.55	1.00037	7581.87	0.99906
7594.95	1.00094	7593.46	1.00045	7584.78	0.99893
7597.92	1.00059	7596.46	1.0005	7587.78	0.99875
7600.89	1.0006	7599.46	1.00044	7590.81	0.99854
7604	1.00048	7602.6	1.00026	7593.86	0.99822
7607.09	1.00087	7605.6	1.00005	7596.93	0.99893
7610.15	1.0007	7608.69	1.00003	7599.93	0.99917
7613.11	1.00088	7611.68	0.99992	7603	0.99979
7616.07	1.00041	7614.58	0.99968	7605.93	0.99901
7619	1.00083	7617.54	1.00146	7608.89	1.00094
7621.93	0.99997	7620.44	1.00086	7611.82	1.00016
7625.01	0.99956	7623.52	1.00119	7614.79	0.99981
7628	0.99998	7626.57	1.00063	7617.84	0.99974
7631.06	1.00028	7629.59	1.00073	7620.89	0.99965
7634.06	0.99989	7632.68	1.00108	7623.92	0.99945
7637.14	0.99989	7635.65	1.00079	7627.03	0.99987
7640.06	0.99978	7638.54	1.00109	7629.95	1.00034
7643.01	0.9996	7641.47	1.00083	7632.9	1.00037
7646.02	0.99978	7644.45	1.00003	7635.8	0.99967
7649.03	0.99933	7647.49	1.00037	7638.84	0.99971
7652.02	0.99921	7650.56	1.00039	7641.88	1.00004
7655.06	0.99902	7653.55	1.00019	7644.9	0.99976
7658.11	0.99903	7656.73	1.00064	7647.97	1.00047
7661.13	0.99929	7659.64	0.99926	7650.97	1.00057
7664.1	0.9992	7662.67	0.99902	7653.99	1.00106
7667.07	0.9994	7665.58	0.99913	7656.85	1.00119
7669.93	0.99935	7668.44	0.99906	7659.77	1.00156
7672.91	0.99916	7671.47	0.99922	7662.77	1.00199
7675.91	0.99906	7674.48	0.99918	7665.77	1.00212
7678.95	0.99921	7677.54	0.99905	7668.84	1.00255
7682.07	0.99912	7680.58	0.99907	7671.93	1.00322
7685.11	0.99872	7683.65	0.99886	7674.95	1.00331
7688.16	0.99882	7686.69	0.99878	7678.05	1.00357
7692.16	0.9987	7690.59	0.99778	7681.94	1.00342
7695.97	0.99841	7694.51	0.99793	7685.84	1.00362
7700.02	0.99804	7698.56	0.99781	7689.68	1.00369
7704.12	0.99782	7702.66	0.99772	7693.95	1.00353
7708.2	0.99757	7706.74	0.99725	7698.03	1.00348
7712.23	0.99754	7710.57	0.99725	7702.06	1.00407
7716.17	0.99743	7714.68	0.99685	7706.03	1.0038
7720.12	0.99739	7718.63	0.99618	7709.9	1.00392
7724.05	0.99734	7722.56	0.99628	7713.91	1.00419
7728.04	0.99647	7726.58	0.99605	7717.93	1.00415
7732.09	0.99671	7730.65	0.99582	7721.83	1.00394
7736.17	0.99649	7734.68	0.99566	7726	1.00405
7740.22	0.99684	7738.76	0.99543	7730.11	1.00434
7744.09	0.99653	7742.6	0.99569	7733.98	1.00476
7747.98	0.99594	7746.52	0.9954	7737.73	1.00485
7751.88	0.9956	7750.47	0.99529	7741.83	1.00475
7755.92	0.99572	7754.61	0.99491	7745.84	1.00563
7760.17	0.99533	7758.69	0.99479	7749.98	1.00488
7764.17	0.99475	7762.65	0.99428	7754.03	1.00621
7768	0.99645	7766.6	0.99502	7757.92	1.00698
7772.01	0.99721	7770.52	0.99461	7761.84	1.0066
7775.93	0.99728	7774.44	0.99444	7765.82	1.00676
7779.97	0.99632	7778.48	0.99432	7769.78	1.00718
7784.02	0.99588	7782.56	0.99411	7773.91	1.00785
7788.04	0.99644	7786.61	0.99413	7777.99	1.00788
7792.07	0.99527	7790.61	0.99399	7781.9	1.00857
7796.01	0.99543	7794.46	0.99359	7785.85	1.00815
7799.78	0.99541	7798.24	0.99333	7789.73	1.00825
7803.74	0.99431	7802.36	0.99314	7793.72	1.00842
7807.84	0.99305	7806.52	0.99332	7797.88	1.00867
7812.09	0.99382	7810.6	0.99255	7801.81	1.00906
7816.09	0.99403	7814.65	0.99297	7805.95	1.00938
7819.97	0.99337	7818.51	0.99206	7809.92	1.00901
7823.88	0.99041	7822.48	0.992	7813.66	1.00898
7827.74	0.9902	7826.4	0.99155	7817.66	1.00963

## Sheet: Fig. 2b
FeN		FeN/Fe3N		Fe3N		Fe foil
length	FT (kc (k))	length	FT (kc (k))	length	FT (kc (k))	length	FT (kc (k))
0	0.38935	0	0.2731	0	0.06206	0	0.03941
0.03068	0.40069	0.03068	0.29853	0.03068	0.10241	0.03068	0.04904
0.06136	0.43016	0.06136	0.35768	0.06136	0.16705	0.06136	0.06819
0.09204	0.46737	0.09204	0.42217	0.09204	0.22258	0.09204	0.08642
0.12272	0.50167	0.12272	0.47259	0.12272	0.25927	0.12272	0.09913
0.1534	0.52501	0.1534	0.49829	0.1534	0.27233	0.1534	0.10417
0.18408	0.53256	0.18408	0.49472	0.18408	0.26004	0.18408	0.10077
0.21476	0.5228	0.21476	0.46247	0.21476	0.22347	0.21476	0.0893
0.24544	0.49762	0.24544	0.40766	0.24544	0.16689	0.24544	0.07149
0.27612	0.4627	0.27612	0.34386	0.27612	0.10019	0.27612	0.05137
0.3068	0.42796	0.3068	0.29548	0.3068	0.06252	0.3068	0.03911
0.33748	0.40667	0.33748	0.29268	0.33748	0.11296	0.33748	0.04792
0.36816	0.41054	0.36816	0.34106	0.36816	0.18533	0.36816	0.06928
0.39884	0.44185	0.39884	0.41441	0.39884	0.24797	0.39884	0.09099
0.42951	0.49166	0.42951	0.48569	0.42951	0.29083	0.42951	0.10773
0.46019	0.5464	0.46019	0.5379	0.46019	0.3084	0.46019	0.11692
0.49087	0.59386	0.49087	0.56171	0.49087	0.29835	0.49087	0.11735
0.52155	0.62529	0.52155	0.55364	0.52155	0.26159	0.52155	0.10887
0.55223	0.63565	0.55223	0.5159	0.55223	0.20311	0.55223	0.09243
0.58291	0.62393	0.58291	0.45757	0.58291	0.13536	0.58291	0.07018
0.61359	0.59372	0.61359	0.39735	0.61359	0.09607	0.61359	0.04656
0.64427	0.55434	0.64427	0.36503	0.64427	0.13518	0.64427	0.0337
0.67495	0.52174	0.67495	0.38657	0.67495	0.2053	0.67495	0.046
0.70563	0.5161	0.70563	0.45554	0.70563	0.26579	0.70563	0.06916
0.73631	0.55178	0.73631	0.54231	0.73631	0.30088	0.73631	0.09166
0.76699	0.62665	0.76699	0.62024	0.76699	0.30287	0.76699	0.11042
0.79767	0.72568	0.79767	0.6717	0.79767	0.27183	0.79767	0.12539
0.82835	0.83176	0.82835	0.6866	0.82835	0.2254	0.82835	0.13836
0.85903	0.93137	0.85903	0.66209	0.85903	0.22527	0.85903	0.15221
0.88971	1.01563	0.88971	0.60444	0.88971	0.33387	0.88971	0.16955
0.92039	1.08036	0.92039	0.53466	0.92039	0.52008	0.92039	0.19126
0.95107	1.12599	0.95107	0.49689	0.95107	0.74343	0.95107	0.21587
0.98175	1.15748	0.98175	0.54525	0.98175	0.97913	0.98175	0.24015
1.01243	1.18376	1.01243	0.68844	1.01243	1.20735	1.01243	0.26015
1.04311	1.21614	1.04311	0.88855	1.04311	1.40983	1.04311	0.27206
1.07379	1.26538	1.07379	1.10707	1.07379	1.56973	1.07379	0.27272
1.10447	1.33825	1.10447	1.31664	1.10447	1.6724	1.10447	0.26008
1.13515	1.43532	1.13515	1.49785	1.13515	1.70623	1.13515	0.23347
1.16583	1.55142	1.16583	1.63723	1.16583	1.6636	1.16583	0.19393
1.19651	1.67808	1.19651	1.72699	1.19651	1.54155	1.19651	0.14497
1.22718	1.80647	1.22718	1.76561	1.22718	1.34234	1.22718	0.09585
1.25786	1.92948	1.25786	1.75868	1.25786	1.07413	1.25786	0.0751
1.28854	2.04283	1.28854	1.71965	1.28854	0.75299	1.28854	0.10844
1.31922	2.14538	1.31922	1.66987	1.31922	0.41734	1.31922	0.16174
1.3499	2.23862	1.3499	1.63607	1.3499	0.2761	1.3499	0.21187
1.38058	2.32562	1.38058	1.64344	1.38058	0.56432	1.38058	0.24997
1.41126	2.40955	1.41126	1.70512	1.41126	0.9369	1.41126	0.27134
1.44194	2.4921	1.44194	1.81546	1.44194	1.2903	1.44194	0.27377
1.47262	2.57234	1.47262	1.95329	1.47262	1.59404	1.47262	0.25757
1.5033	2.64628	1.5033	2.09119	1.5033	1.82919	1.5033	0.22654
1.53398	2.70728	1.53398	2.20313	1.53398	1.98285	1.53398	0.19033
1.56466	2.74716	1.56466	2.26827	1.56466	2.04758	1.56466	0.16861
1.59534	2.7576	1.59534	2.2722	1.59534	2.02156	1.59534	0.18453
1.62602	2.73153	1.62602	2.20708	1.62602	1.90863	1.62602	0.23674
1.6567	2.66423	1.6567	2.07137	1.6567	1.71814	1.6567	0.30555
1.68738	2.55411	1.68738	1.86936	1.68738	1.4649	1.68738	0.37665
1.71806	2.4031	1.71806	1.6104	1.71806	1.1697	1.71806	0.44379
1.74874	2.21671	1.74874	1.30811	1.74874	0.86312	1.74874	0.50743
1.77942	2.00373	1.77942	0.97964	1.77942	0.60198	1.77942	0.57446
1.8101	1.77574	1.8101	0.64596	1.8101	0.50547	1.8101	0.6571
1.84078	1.54628	1.84078	0.34056	1.84078	0.64114	1.84078	0.76923
1.87146	1.32972	1.87146	0.20173	1.87146	0.88426	1.87146	0.92078
1.90214	1.13942	1.90214	0.37263	1.90214	1.14405	1.90214	1.11432
1.93282	0.985	1.93282	0.58139	1.93282	1.39402	1.93282	1.34537
1.9635	0.86892	1.9635	0.75235	1.9635	1.6323	1.9635	1.60474
1.99418	0.78449	1.99418	0.87667	1.99418	1.86704	1.99418	1.88061
2.02485	0.71831	2.02485	0.95877	2.02485	2.10961	2.02485	2.15999
2.05553	0.65602	2.05553	1.01041	2.05553	2.36937	2.05553	2.4296
2.08621	0.58751	2.08621	1.04781	2.08621	2.64993	2.08621	2.67667
2.11689	0.50911	2.11689	1.08733	2.11689	2.94753	2.11689	2.88957
2.14757	0.42364	2.14757	1.1399	2.14757	3.25174	2.14757	3.0584
2.17825	0.34029	2.17825	1.20668	2.17825	3.54762	2.17825	3.17549
2.20893	0.27509	2.20893	1.27921	2.20893	3.81822	2.20893	3.23576
2.23961	0.24782	2.23961	1.3436	2.23961	4.04691	2.23961	3.23699
2.27029	0.26462	2.27029	1.38551	2.27029	4.21916	2.27029	3.17991
2.30097	0.3091	2.30097	1.39416	2.30097	4.32386	2.30097	3.06811
2.33165	0.36418	2.33165	1.36505	2.33165	4.3541	2.33165	2.90789
2.36233	0.42391	2.36233	1.30244	2.36233	4.30757	2.36233	2.70788
2.39301	0.49023	2.39301	1.22219	2.39301	4.1866	2.39301	2.47865
2.42369	0.56745	2.42369	1.15433	2.42369	3.99782	2.42369	2.2322
2.45437	0.65784	2.45437	1.14028	2.45437	3.75163	2.45437	1.98128
2.48505	0.75934	2.48505	1.21493	2.48505	3.46135	2.48505	1.73871
2.51573	0.86581	2.51573	1.38256	2.51573	3.14228	2.51573	1.51636
2.54641	0.96863	2.54641	1.61758	2.54641	2.81056	2.54641	1.32373
2.57709	1.05856	2.57709	1.8854	2.57709	2.48202	2.57709	1.16615
2.60777	1.12733	2.60777	2.15574	2.60777	2.1709	2.60777	1.04307
2.63845	1.16882	2.63845	2.40542	2.63845	1.88858	2.63845	0.94774
2.66913	1.18011	2.66913	2.61787	2.66913	1.64245	2.66913	0.86919
2.69981	1.16219	2.69981	2.78222	2.69981	1.4351	2.69981	0.79581
2.73049	1.12061	2.73049	2.89272	2.73049	1.26439	2.73049	0.71843
2.76117	1.06573	2.76117	2.94821	2.76117	1.12468	2.76117	0.63184
2.79185	1.01216	2.79185	2.95145	2.79185	1.0091	2.79185	0.53485
2.82252	0.9763	2.82252	2.90837	2.82252	0.91175	2.82252	0.42977
2.8532	0.97093	2.8532	2.82707	2.8532	0.82895	2.8532	0.32195
2.88388	0.99901	2.88388	2.71664	2.88388	0.7591	2.88388	0.22034
2.91456	1.05203	2.91456	2.586	2.91456	0.70125	2.91456	0.1424
2.94524	1.11461	2.94524	2.44274	2.94524	0.6534	2.94524	0.12119
2.97592	1.17075	2.97592	2.29227	2.97592	0.61157	2.97592	0.15458
3.0066	1.20763	3.0066	2.13746	3.0066	0.57008	3.0066	0.19638
3.03728	1.21697	3.03728	1.97891	3.03728	0.52316	3.03728	0.22462
3.06796	1.19504	3.06796	1.81561	3.06796	0.46685	3.06796	0.23339
3.09864	1.1423	3.09864	1.6461	3.09864	0.40097	3.09864	0.22296
3.12932	1.06275	3.12932	1.4694	3.12932	0.33189	3.12932	0.19802
3.16	0.96322	3.16	1.28589	3.16	0.27758	3.16	0.1691
3.19068	0.85245	3.19068	1.09772	3.19068	0.26901	3.19068	0.15502
3.22136	0.74005	3.22136	0.90891	3.22136	0.32176	3.22136	0.17394
3.25204	0.63507	3.25204	0.72529	3.25204	0.41452	3.25204	0.22164
3.28272	0.54423	3.28272	0.55449	3.28272	0.52079	3.28272	0.28154
3.3134	0.47008	3.3134	0.40653	3.3134	0.62373	3.3134	0.34178
3.34408	0.41011	3.34408	0.29544	3.34408	0.71303	3.34408	0.39623
3.37476	0.35839	3.37476	0.23795	3.37476	0.78215	3.37476	0.44265
3.40544	0.30918	3.40544	0.23434	3.40544	0.82736	3.40544	0.48183
3.43612	0.26093	3.43612	0.2562	3.43612	0.8474	3.43612	0.5168
3.4668	0.21951	3.4668	0.27656	3.4668	0.84339	3.4668	0.55174
3.49748	0.19922	3.49748	0.28368	3.49748	0.81866	3.49748	0.59034
3.52816	0.21255	3.52816	0.27509	3.52816	0.77849	3.52816	0.63415
3.55884	0.2527	3.55884	0.25277	3.55884	0.72967	3.55884	0.68167
3.58952	0.30149	3.58952	0.22103	3.58952	0.67978	3.58952	0.72864
3.62019	0.34408	3.62019	0.18577	3.62019	0.63596	3.62019	0.76915
3.65087	0.37108	3.65087	0.15432	3.65087	0.60326	3.65087	0.79694
3.68155	0.37707	3.68155	0.13494	3.68155	0.58321	3.68155	0.8065
3.71223	0.35976	3.71223	0.13307	3.71223	0.57355	3.71223	0.79382
3.74291	0.31955	3.74291	0.1461	3.74291	0.56973	3.74291	0.75695
3.77359	0.25924	3.77359	0.16646	3.77359	0.56712	3.77359	0.6962
3.80427	0.18374	3.80427	0.18788	3.80427	0.56288	3.80427	0.61431
3.83495	0.10026	3.83495	0.20667	3.83495	0.55675	3.83495	0.51649
3.86563	0.03184	3.86563	0.22056	3.86563	0.55105	3.86563	0.41066
3.89631	0.08251	3.89631	0.22773	3.89631	0.55	3.89631	0.30843
3.92699	0.15169	3.92699	0.22658	3.92699	0.55821	3.92699	0.22808
3.95767	0.20563	3.95767	0.21574	3.95767	0.57902	3.95767	0.19475
3.98835	0.23864	3.98835	0.19459	3.98835	0.6131	3.98835	0.21357
4.01903	0.24821	4.01903	0.16409	4.01903	0.65849	4.01903	0.25535
4.04971	0.23426	4.04971	0.1291	4.04971	0.71166	4.04971	0.29732
4.08039	0.1993	4.08039	0.10467	4.08039	0.76877	4.08039	0.33538
4.11107	0.14928	4.11107	0.11735	4.11107	0.8265	4.11107	0.37798
4.14175	0.09849	4.14175	0.16757	4.14175	0.88232	4.14175	0.43977
4.17243	0.08684	4.17243	0.23398	4.17243	0.93436	4.17243	0.53287
4.20311	0.1338	4.20311	0.30298	4.20311	0.98115	4.20311	0.66025
4.23379	0.1966	4.23379	0.36658	4.23379	1.02129	4.23379	0.81642
4.26447	0.25325	4.26447	0.41903	4.26447	1.05319	4.26447	0.99161
4.29515	0.29504	4.29515	0.45597	4.29515	1.07504	4.29515	1.17477
4.32583	0.31753	4.32583	0.47451	4.32583	1.08485	4.32583	1.35495
4.35651	0.31896	4.35651	0.47361	4.35651	1.08071	4.35651	1.52202
4.38719	0.30006	4.38719	0.45455	4.38719	1.06111	4.38719	1.66712
4.41786	0.26417	4.41786	0.42176	4.41786	1.02535	4.41786	1.78299
4.44854	0.21776	4.44854	0.38405	4.44854	0.9739	4.44854	1.86431
4.47922	0.17211	4.47922	0.35572	4.47922	0.90879	4.47922	1.90775
4.5099	0.14563	4.5099	0.354	4.5099	0.834	4.5099	1.9121
4.54058	0.15389	4.54058	0.38857	4.54058	0.75579	4.54058	1.87816
4.57126	0.18699	4.57126	0.45363	4.57126	0.6829	4.57126	1.8085
4.60194	0.2242	4.60194	0.53507	4.60194	0.62594	4.60194	1.70722
4.63262	0.25261	4.63262	0.61978	4.63262	0.59487	4.63262	1.57955
4.6633	0.26605	4.6633	0.69824	4.6633	0.59427	4.6633	1.43149
4.69398	0.26232	4.69398	0.7641	4.69398	0.61997	4.69398	1.26937
4.72466	0.242	4.72466	0.81364	4.72466	0.66127	4.72466	1.09953
4.75534	0.208	4.75534	0.84536	4.75534	0.70612	4.75534	0.928
4.78602	0.16552	4.78602	0.85973	4.78602	0.74453	4.78602	0.76025
4.8167	0.12278	4.8167	0.8589	4.8167	0.76945	4.8167	0.60105
4.84738	0.0931	4.84738	0.84633	4.84738	0.77656	4.84738	0.45442
4.87806	0.09027	4.87806	0.82626	4.87806	0.76383	4.87806	0.3236
4.90874	0.10664	4.90874	0.80297	4.90874	0.73105	4.90874	0.2112
4.93942	0.12298	4.93942	0.78	4.93942	0.67951	4.93942	0.11961
4.9701	0.12849	4.9701	0.75933	4.9701	0.61167	4.9701	0.05345
5.00078	0.11909	5.00078	0.74101	5.00078	0.53085	5.00078	0.03461
5.03146	0.09444	5.03146	0.72327	5.03146	0.44101	5.03146	0.05272
5.06214	0.05796	5.06214	0.70319	5.06214	0.34656	5.06214	0.06134
5.09282	0.03127	5.09282	0.67751	5.09282	0.25254	5.09282	0.05361
5.1235	0.06855	5.1235	0.64346	5.1235	0.1658	5.1235	0.03056
5.15418	0.12506	5.15418	0.59924	5.15418	0.10175	5.15418	0.01194
5.18486	0.18019	5.18486	0.54424	5.18486	0.09622	5.18486	0.05674
5.21553	0.22721	5.21553	0.47912	5.21553	0.14062	5.21553	0.11198
5.24621	0.26143	5.24621	0.40567	5.24621	0.19257	5.24621	0.17147
5.27689	0.27959	5.27689	0.32668	5.27689	0.23825	5.27689	0.23153
5.30757	0.27998	5.30757	0.24596	5.30757	0.27443	5.30757	0.28872
5.33825	0.2626	5.33825	0.16891	5.33825	0.30068	5.33825	0.33996
5.36893	0.22927	5.36893	0.10574	5.36893	0.31761	5.36893	0.38271
5.39961	0.18373	5.39961	0.08152	5.39961	0.32636	5.39961	0.4151
5.43029	0.13244	5.43029	0.10694	5.43029	0.32821	5.43029	0.43603
5.46097	0.08815	5.46097	0.14556	5.46097	0.32446	5.46097	0.44521
5.49165	0.07753	5.49165	0.17759	5.49165	0.31618	5.49165	0.4432
5.52233	0.10558	5.52233	0.19734	5.52233	0.30419	5.52233	0.4313
5.55301	0.14116	5.55301	0.20314	5.55301	0.28899	5.55301	0.41141
5.58369	0.16792	5.58369	0.19498	5.58369	0.27082	5.58369	0.38586
5.61437	0.1801	5.61437	0.17402	5.61437	0.24976	5.61437	0.35709
5.64505	0.17612	5.64505	0.14261	5.64505	0.22587	5.64505	0.32737
5.67573	0.15751	5.67573	0.10507	5.67573	0.19935	5.67573	0.29838
5.70641	0.12983	5.70641	0.07201	5.70641	0.17067	5.70641	0.27097
5.73709	0.10637	5.73709	0.0699	5.73709	0.14076	5.73709	0.24501
5.76777	0.10934	5.76777	0.10544	5.76777	0.11134	5.76777	0.21958
5.79845	0.14414	5.79845	0.1534	5.79845	0.08572	5.79845	0.19331
5.82913	0.19287	5.82913	0.2013	5.82913	0.0701	5.82913	0.16494
5.85981	0.24108	5.85981	0.24402	5.85981	0.07108	5.85981	0.13368
5.89049	0.28068	5.89049	0.27863	5.89049	0.08624	5.89049	0.09954
5.92117	0.30699	5.92117	0.30321	5.92117	0.10724	5.92117	0.06393
5.95185	0.31761	5.95185	0.31663	5.95185	0.12855	5.95185	0.03351
5.98253	0.31221	5.98253	0.31844	5.98253	0.14751	5.98253	0.03796
6.0132	0.2925	6.0132	0.30887	6.0132	0.1629	6.0132	0.07061
6.04388	0.26236	6.04388	0.28875	6.04388	0.17421	6.04388	0.10572
6.07456	0.228	6.07456	0.25942	6.07456	0.18144	6.07456	0.1378
6.10524	0.19802	6.10524	0.22265	6.10524	0.18488	6.10524	0.16481
6.13592	0.18158	6.13592	0.18052	6.13592	0.18508	6.13592	0.1856
6.1666	0.18272	6.1666	0.13532	6.1666	0.18273	6.1666	0.19969
6.19728	0.19601	6.19728	0.08958	6.19728	0.1786	6.19728	0.20715
6.22796	0.21157	6.22796	0.04701	6.22796	0.17345	6.22796	0.20866
6.25864	0.22159	6.25864	0.02458	6.25864	0.16796	6.25864	0.20539
6.28932	0.22207	6.28932	0.04883	6.28932	0.16273	6.28932	0.19892
6.32	0.21249	6.32	0.08017	6.32	0.15816	6.32	0.19094
6.35068	0.19562	6.35068	0.10757	6.35068	0.15455	6.35068	0.18301
6.38136	0.1775	6.38136	0.12975	6.38136	0.15201	6.38136	0.1761
6.41204	0.16679	6.41204	0.1468	6.41204	0.15054	6.41204	0.17034
6.44272	0.17055	6.44272	0.15939	6.44272	0.15001	6.44272	0.16504
6.4734	0.18817	6.4734	0.16857	6.4734	0.15019	6.4734	0.15902
6.50408	0.21201	6.50408	0.17558	6.50408	0.15082	6.50408	0.15117
6.53476	0.23354	6.53476	0.18166	6.53476	0.15158	6.53476	0.14092
6.56544	0.24642	6.56544	0.18783	6.56544	0.15219	6.56544	0.12878
6.59612	0.24687	6.59612	0.19472	6.59612	0.15243	6.59612	0.11683
6.6268	0.23332	6.6268	0.20244	6.6268	0.15217	6.6268	0.10916
6.65748	0.20625	6.65748	0.21061	6.65748	0.1514	6.65748	0.11082
6.68816	0.16814	6.68816	0.21842	6.68816	0.15024	6.68816	0.12437
6.71884	0.12411	6.71884	0.22485	6.71884	0.14889	6.71884	0.14773
6.74952	0.08514	6.74952	0.22881	6.74952	0.14766	6.74952	0.17661
6.7802	0.07495	6.7802	0.22928	6.7802	0.14685	6.7802	0.20716
6.81087	0.10147	6.81087	0.22544	6.81087	0.14674	6.81087	0.23645
6.84155	0.13849	6.84155	0.21679	6.84155	0.1475	6.84155	0.26244
6.87223	0.17035	6.87223	0.20327	6.87223	0.14913	6.87223	0.28368
6.90291	0.19118	6.90291	0.18544	6.90291	0.15146	6.90291	0.29931
6.93359	0.19891	6.93359	0.16476	6.93359	0.15411	6.93359	0.30893
6.96427	0.194	6.96427	0.14401	6.96427	0.15654	6.96427	0.31251
6.99495	0.17942	6.99495	0.12791	6.99495	0.15808	6.99495	0.31037
7.02563	0.16123	7.02563	0.12261	7.02563	0.15799	7.02563	0.30305
7.05631	0.14881	7.05631	0.13193	7.05631	0.1555	7.05631	0.29124
7.08699	0.15167	7.08699	0.15369	7.08699	0.14989	7.08699	0.27569
7.11767	0.17132	7.11767	0.18236	7.11767	0.14058	7.11767	0.25713
7.14835	0.20023	7.14835	0.21304	7.14835	0.12716	7.14835	0.23628
7.17903	0.22925	7.17903	0.24231	7.17903	0.10951	7.17903	0.21379
7.20971	0.25169	7.20971	0.26795	7.20971	0.08798	7.20971	0.1903
7.24039	0.26342	7.24039	0.28858	7.24039	0.06391	7.24039	0.16644
7.27107	0.26242	7.27107	0.30344	7.27107	0.0421	7.27107	0.14291
7.30175	0.24847	7.30175	0.31231	7.30175	0.03887	7.30175	0.12047
7.33243	0.22301	7.33243	0.31543	7.33243	0.06195	7.33243	0.10006
7.36311	0.18904	7.36311	0.31337	7.36311	0.09491	7.36311	0.08276
7.39379	0.15135	7.39379	0.30694	7.39379	0.13005	7.39379	0.06976
7.42447	0.11715	7.42447	0.29712	7.42447	0.16453	7.42447	0.06207
7.45515	0.09663	7.45515	0.2849	7.45515	0.19665	7.45515	0.05977
7.48583	0.09681	7.48583	0.27122	7.48583	0.22515	7.48583	0.0618
7.51651	0.11052	7.51651	0.25685	7.51651	0.2491	7.51651	0.06657
7.54719	0.12532	7.54719	0.24236	7.54719	0.26787	7.54719	0.07288
7.57787	0.13379	7.57787	0.22813	7.57787	0.28114	7.57787	0.08005
7.60854	0.13319	7.60854	0.21431	7.60854	0.28895	7.60854	0.08769
7.63922	0.12374	7.63922	0.20093	7.63922	0.29159	7.63922	0.09545
7.6699	0.10826	7.6699	0.18791	7.6699	0.28965	7.6699	0.10298
7.70058	0.09268	7.70058	0.17511	7.70058	0.28389	7.70058	0.10994
7.73126	0.08605	7.73126	0.16236	7.73126	0.27521	7.73126	0.11617
7.76194	0.09458	7.76194	0.14951	7.76194	0.26456	7.76194	0.12188
7.79262	0.11395	7.79262	0.13644	7.79262	0.25286	7.79262	0.12779
7.8233	0.1355	7.8233	0.12312	7.8233	0.24092	7.8233	0.13517
7.85398	0.15288	7.85398	0.10971	7.85398	0.22937	7.85398	0.14559
7.88466	0.16243	7.88466	0.09661	7.88466	0.21866	7.88466	0.16047
7.91534	0.16232	7.91534	0.08458	7.91534	0.20899	7.91534	0.18053
7.94602	0.15218	7.94602	0.0747	7.94602	0.20034	7.94602	0.2055
7.9767	0.13287	7.9767	0.06823	7.9767	0.19249	7.9767	0.23432
8.00738	0.10628	8.00738	0.0659	8.00738	0.18502	8.00738	0.26545
8.03806	0.07534	8.03806	0.06723	8.03806	0.17738	8.03806	0.29713
8.06874	0.04464	8.06874	0.07064	8.06874	0.16892	8.06874	0.32762
8.09942	0.02636	8.09942	0.07431	8.09942	0.15902	8.09942	0.3553
8.1301	0.03758	8.1301	0.07687	8.1301	0.14708	8.1301	0.37877
8.16078	0.05633	8.16078	0.07755	8.16078	0.13268	8.16078	0.39692
8.19146	0.06945	8.19146	0.07624	8.19146	0.11566	8.19146	0.40892
8.22214	0.07403	8.22214	0.0735	8.22214	0.09626	8.22214	0.4143
8.25282	0.06979	8.25282	0.07051	8.25282	0.07546	8.25282	0.41291
8.2835	0.05842	8.2835	0.06885	8.2835	0.05601	8.2835	0.40493
8.31418	0.04522	8.31418	0.06994	8.31418	0.04513	8.31418	0.39078
8.34486	0.04293	8.34486	0.07421	8.34486	0.05207	8.34486	0.37117
8.37554	0.06004	8.37554	0.08081	8.37554	0.0727	8.37554	0.34693
8.40621	0.08678	8.40621	0.08817	8.40621	0.09816	8.40621	0.31905
8.43689	0.11459	8.43689	0.09469	8.43689	0.12408	8.43689	0.28856
8.46757	0.13927	8.46757	0.09908	8.46757	0.14834	8.46757	0.2565
8.49825	0.15863	8.49825	0.10051	8.49825	0.16965	8.49825	0.22385
8.52893	0.17193	8.52893	0.0986	8.52893	0.18717	8.52893	0.19152
8.55961	0.17982	8.55961	0.09341	8.55961	0.20042	8.55961	0.16032
8.59029	0.18438	8.59029	0.08539	8.59029	0.2092	8.59029	0.13094
8.62097	0.1888	8.62097	0.07539	8.62097	0.2136	8.62097	0.10401
8.65165	0.19647	8.65165	0.06462	8.65165	0.21395	8.65165	0.08015
8.68233	0.20956	8.68233	0.05468	8.68233	0.21076	8.68233	0.06022
8.71301	0.22796	8.71301	0.04753	8.71301	0.20466	8.71301	0.04571
8.74369	0.24942	8.74369	0.04493	8.74369	0.19633	8.74369	0.03887
8.77437	0.27071	8.77437	0.04735	8.77437	0.18639	8.77437	0.04054
8.80505	0.28867	8.80505	0.05366	8.80505	0.17534	8.80505	0.04793
8.83573	0.30083	8.83573	0.0625	8.83573	0.16354	8.83573	0.0578
8.86641	0.30576	8.86641	0.07309	8.86641	0.1512	8.86641	0.06849
8.89709	0.30315	8.89709	0.08509	8.89709	0.13841	8.89709	0.0794
8.92777	0.2938	8.92777	0.0982	8.92777	0.12528	8.92777	0.09035
8.95845	0.27955	8.95845	0.11194	8.95845	0.11201	8.95845	0.10129
8.98913	0.26307	8.98913	0.12557	8.98913	0.09906	8.98913	0.11221
9.01981	0.24733	9.01981	0.13813	9.01981	0.08726	9.01981	0.12301
9.05049	0.23493	9.05049	0.14865	9.05049	0.07784	9.05049	0.13353
9.08117	0.22717	9.08117	0.15622	9.08117	0.07223	9.08117	0.14355
9.11185	0.22352	9.11185	0.16021	9.11185	0.07129	9.11185	0.15277
9.14253	0.22195	9.14253	0.16039	9.14253	0.07455	9.14253	0.16089
9.17321	0.21986	9.17321	0.15708	9.17321	0.08038	9.17321	0.16759
9.20388	0.21502	9.20388	0.15128	9.20388	0.08681	9.20388	0.17262
9.23456	0.20613	9.23456	0.14479	9.23456	0.09226	9.23456	0.17583
9.26524	0.19293	9.26524	0.14011	9.26524	0.09559	9.26524	0.17716
9.29592	0.17607	9.29592	0.13994	9.29592	0.09609	9.29592	0.17671
9.3266	0.15693	9.3266	0.14605	9.3266	0.09344	9.3266	0.17473
9.35728	0.13718	9.35728	0.1584	9.35728	0.0876	9.35728	0.17156
9.38796	0.11841	9.38796	0.17525	9.38796	0.07878	9.38796	0.16763
9.41864	0.10157	9.41864	0.19417	9.41864	0.06743	9.41864	0.16334
9.44932	0.08664	9.44932	0.21284	9.44932	0.05415	9.44932	0.15901
9.48	0.07267	9.48	0.2294	9.48	0.03964	9.48	0.15478
9.51068	0.05862	9.51068	0.24248	9.51068	0.0247	9.51068	0.15056
9.54136	0.0448	9.54136	0.25116	9.54136	0.01013	9.54136	0.14608
9.57204	0.03593	9.57204	0.25493	9.57204	0.00399	9.57204	0.14091
9.60272	0.0416	9.60272	0.25364	9.60272	0.01575	9.60272	0.1346
9.6334	0.0609	9.6334	0.24738	9.6334	0.02575	9.6334	0.12677
9.66408	0.08564	9.66408	0.23651	9.66408	0.03358	9.66408	0.11717
9.69476	0.11089	9.69476	0.22163	9.69476	0.03932	9.69476	0.10578
9.72544	0.13369	9.72544	0.20365	9.72544	0.04335	9.72544	0.09278
9.75612	0.15187	9.75612	0.18384	9.75612	0.04631	9.75612	0.07857
9.7868	0.16393	9.7868	0.16413	9.7868	0.04907	9.7868	0.0638
9.81748	0.16904	9.81748	0.14724	9.81748	0.05244	9.81748	0.04931
9.84816	0.16716	9.84816	0.13668	9.84816	0.05695	9.84816	0.0363
9.87884	0.15917	9.87884	0.13552	9.87884	0.06262	9.87884	0.02652
9.90952	0.14688	9.90952	0.14439	9.90952	0.06903	9.90952	0.02211
9.9402	0.13311	9.9402	0.16083	9.9402	0.07554	9.9402	0.023
9.97088	0.12143	9.97088	0.18103	9.97088	0.08143	9.97088	0.02588

## Sheet: Fig.2d
FeN									FeN/Fe3N									Fe3N
Binding energy									Binding energy									Binding energy
403	15619	16232.6	15619	15768.7	15652.7	16007.4	15660.9		403	19710.3	20629.5	19710.3	19930.7	19771.2	20214.7	19843.7		403	21582	22547.6	21563.3	21802.6	22078.1	21761.3	21595.4
402.9	15693.4	16268.2	15619	15775.9	15654.1	16030.9	15664.3		402.9	19668.4	20684	19710.3	19941.9	19773.9	20244.3	19854.8		402.9	21951.9	22613.8	21563.2	21814.5	22110.2	21782	21596.7
402.8	15445.5	16306.7	15618.6	15783.4	15655.2	16056.3	15667.8		402.8	19828.7	20744	19710.5	19954.2	19776.9	20276.8	19867.6		402.8	21753	22685.9	21561	21825.2	22143.6	21804.3	21596
402.7	15553.2	16350.2	15619.5	15792.6	15657.6	16085.5	15673		402.7	19695.2	20809.2	19709.9	19966.7	19779.3	20311.7	19881.2		402.7	21812.2	22768.6	21560	21837.9	22181.8	21832.4	21596.5
402.6	15619.4	16397.5	15619.8	15801.9	15659.6	16117.2	15678.2		402.6	19714.9	20881.9	19710	19980.9	19782.6	20350.8	19897.5		402.6	21925.1	22862.5	21558.6	21851.5	22224	21866.1	21596.8
402.5	15736.1	16449.6	15619.8	15811.6	15661.5	16152.1	15683.9		402.5	19843.1	20962.5	19710	19996.2	19786.1	20393.9	19916.2		402.5	22109.6	22970.1	21556.6	21865.7	22270.7	21907	21596.5
402.4	15721.4	16506.9	15619.2	15821.5	15662.8	16190.5	15689.8		402.4	20136.8	21051.9	19709.3	20012.2	19789.1	20441.3	19937.3		402.4	22435	23094.2	21553.5	21880.2	22322.3	21957	21595.4
402.3	15815.8	16571.1	15618.7	15832.4	15664.4	16233.8	15696.8		402.3	20172.9	21151	19707.3	20028.3	19791	20492.8	19960.7		402.3	22954.5	23238.3	21548.7	21894.4	22379.1	22018.2	21592.6
402.2	15802	16642.8	15617.8	15843.8	15665.6	16282.1	15704.5		402.2	20228	21263.3	19705.1	20045.9	19793.1	20550.7	19988.8		402.2	23058.2	23406.1	21541	21907.5	22441.2	22093.2	21587
402.1	16136.9	16723.9	15616.9	15856.4	15667.1	16337.1	15714		402.1	20582.9	21391.5	19702.6	20065	19795.2	20616	20022.9		402.1	23622.1	23605.7	21532.6	21921.8	22512.3	22188.4	21581
402	16150	16814.5	15614.3	15868.5	15667.1	16398	15723.7		402	20581.9	21537.5	19698.4	20084.6	19796	20688.7	20063.4		402	23847.9	23840.9	21521.1	21935.2	22591.4	22305.6	21572
401.9	16440.6	16918.1	15611.7	15882	15667.2	16467.9	15736		401.9	20775.8	21707.5	19694.1	20106.5	19797.2	20771.8	20114.4		401.9	24318.2	24119.9	21508.3	21949.7	22682.1	22451	21562
401.8	16469.4	17036	15607.6	15895.5	15666.2	16546.7	15750.4		401.8	20881.4	21905.6	19689	20130.2	19797.8	20866.3	20178.1		401.8	24789.3	24447.5	21492.8	21964.3	22785.2	22627	21549.5
401.7	16745.2	17172.4	15603.3	15910.6	15665.1	16637.2	15769.4		401.7	21675.8	22138.2	19683.3	20156.5	19798.5	20974.5	20258.6		401.7	25135.9	24828.2	21474.7	21979.3	22902.6	22835.6	21534.5
401.6	16668.4	17330	15597.7	15926.3	15663	16740.1	15793.6		401.6	21482.1	22409.4	19673.7	20182.5	19795.9	21095.3	20356.8		401.6	25763.5	25264	21454.5	21996	23037.6	23076	21517.9
401.5	17109.5	17515	15592.4	15944.7	15661.6	16858.9	15827.2		401.5	22233.5	22731.1	19665.1	20213.4	19794.8	21235.9	20482.2		401.5	26135.8	25748	21430.8	22013.2	23190.8	23338.4	21498
401.4	17580.1	17730.3	15585	15963.5	15658.3	16992.9	15870.6		401.4	22914	23106.9	19652.8	20245.5	19790.8	21394.2	20634.8		401.4	26746.6	26265.4	21404.9	22033	23366	23604.8	21476.2
401.3	18090.1	17981.6	15575.1	15982.8	15653	17144.1	15927.1		401.3	23348.8	23544.3	19637.2	20279.7	19784.3	21573.2	20818.7		401.3	26764.2	26783.6	21375.5	22054.8	23564.5	23839.4	21451.4
401.2	18251.9	18274.8	15562.8	16003.1	15645.6	17313.9	16000.5		401.2	23898.2	24050.3	19619.4	20318.2	19776.6	21776.7	21037.1		401.2	27025.1	27262	21345.8	22082.8	23791.3	23998.5	21426.7
401.1	18466.2	18617.8	15549.5	16026.5	15637.8	17505.9	16096		401.1	24431	24626.7	19599	20361.5	19767.2	22006.9	21288.1		401.1	27640.8	27657.8	21314.5	22116.7	24047.2	24036.5	21401
401	18875.6	19014.5	15535.1	16053.5	15629.5	17721.3	16215.6		401	25153.9	25269	19575.9	20411.3	19756.4	22266	21563		401	27590.7	27952.7	21279.7	22155.9	24331.3	23932.4	21372.2
400.9	19391.3	19464.8	15518.7	16084	15619.6	17960	16357.3		400.9	25439.6	25960	19549.2	20468.3	19743.3	22555.2	21840.7		400.9	28121.1	28171.3	21245	22205.7	24647.4	23708.8	21344.2
400.8	19850.6	19961.5	15499.6	16118.5	15607.9	18221.6	16512.3		400.8	26046.6	26669.8	19521	20537	19730.4	22877.9	22087.6		400.8	28206.1	28355.6	21207.1	22265.1	24991.1	23406.9	21313.9
400.7	20106.4	20484.5	15478.2	16158.8	15594.7	18505.3	16660.4		400.7	26537.5	27351.6	19489.8	20619.2	19716.2	23232.5	22253		400.7	28913.8	28554.5	21168.6	22339	25361.3	23076.2	21283.8
400.6	20770.7	20999.1	15455.4	16207.6	15581	18809.6	16767.1		400.6	27294.3	27963.1	19456.1	20719.7	19701.7	23618.5	22291.5		400.6	29003.7	28796.3	21126	22427.6	25748.6	22747.5	21250.5
400.5	21090.4	21460.5	15429.2	16265.5	15565.1	19127.3	16790.2		400.5	27834.9	28486.1	19418.6	20843.3	19686	24030.8	22181.8		400.5	29336.1	29098.3	21082.6	22539	26145.9	22443.5	21217.7
400.4	21494.5	21847.4	15401.4	16337.7	15548.8	19452	16713		400.4	28470.4	28943.3	19378.3	20999.7	19670.4	24463.4	21944.8		400.4	29515.4	29459.1	21037.1	22678.3	26536.7	22171.3	21184.2
400.3	21810.2	22170.7	15371.4	16428.4	15531.8	19771	16553.6		400.3	29195	29381.4	19334.8	21199.9	19655.1	24904.6	21626.3		400.3	29890	29870.2	20990.5	22855.8	26901.6	21933.1	21151.1
400.2	22253.7	22460.9	15339.6	16544.1	15514.9	20068.5	16352.3		400.2	29515.6	29848.5	19287.7	21459.2	19640.3	25337.2	21274.8		400.2	30283.9	30317.3	20941.5	23083.7	27214.5	21726	21117.6
400.1	22729.4	22741.5	15305.6	16692.3	15497.8	20324	16144.2		400.1	30335.3	30381.3	19238.8	21799.8	19628.9	25741	20927.8		400.1	30948.2	30789.3	20890	23381.3	27448.3	21545.8	21084
400	22876.7	23021.7	15269	16883	15480.6	20515.7	15949.5		400	30946.7	30996.5	19185.7	22244.5	19619.6	26086.1	20603.3		400	31309.9	31282.2	20834.7	23773.7	27576.2	21387	21049.2
399.9	23174.8	23304	15231.6	17130.1	15465.7	20624.8	15778.1		399.9	31760.5	31704.3	19129.4	22823.2	19614.9	26343.6	20310.8		399.9	31819.3	31811.6	20777	24298.5	27581.9	21246.5	21015.6
399.8	23754.9	23588.8	15192.5	17446.8	15452.8	20636.4	15630.2		399.8	32892.4	32511.2	19069	23566.5	19616.1	26484.8	20050.9		399.8	32785.7	32412.2	20716.2	25000.2	27457.8	21119.6	20983.2
399.7	23786.1	23883.3	15150.3	17846.8	15441.6	20543.6	15502.3		399.7	34227.1	33426.9	19002.9	24502.7	19624.6	26488.3	19820		399.7	33783.1	33139.1	20649.8	25929.5	27208.1	21000.2	20950.6
399.6	24192.7	24208.6	15107.8	18348.1	15436	20354.4	15393.4		399.6	35304.6	34467.7	18930.1	25654.8	19644.1	26345.8	19613.2		399.6	35155.7	34066.8	20577.5	27144.2	26850.6	20885	20919.4
399.5	24837	24588	15063	18961.7	15436.1	20081.5	15297.8		399.5	36335.7	35649.2	18851.8	27029.4	19682.2	26065.8	19427		399.5	36810.9	35271.6	20497.2	28695.3	26408.4	20769.6	20890
399.4	25675.5	25046.5	15014.9	19693.2	15443.4	19743.8	15210.8		399.4	38041.4	36964	18768.1	28594.8	19747.8	25668.5	19257.2		399.4	38270.6	36814.3	20407.4	30614.7	25907	20650.7	20864.1
399.3	26100.8	25600.4	14962.4	20536.4	15460.7	19362	15128.5		399.3	38760.8	38342.5	18675.9	30246.3	19849.8	25178.1	19096.2		399.3	40188.1	38708.6	20309	32887.7	25372.3	20527.9	20847.9
399.2	26311.9	26246	14907.5	21464.7	15495.4	18958.3	15050.4		399.2	40012.9	39621.9	18579.9	31779.5	20007.8	24629.4	18944.9		399.2	41663.5	40855.4	20199.6	35389	24822.4	20397.6	20845.2
399.1	27119.8	26940	14851.4	22413.1	15555.7	18549.6	14975.7		399.1	40192.7	40526.8	18477.3	32877	20237.2	24047	18797.7		399.1	43262.1	42972.9	20081.4	37814.6	24274.3	20261.5	20866.8
399	27518.9	27580.8	14791	23260.3	15647.8	18145.2	14900.4		399	40631.8	40778.1	18373.5	33220.5	20562.4	23458.4	18657.2		399	44120.6	44545.1	19953.8	39628.6	23737.8	20118.3	20921.8
398.9	27665.1	28027.3	14728.3	23847	15784.3	17755.5	14825.4		398.9	40434.3	40264.8	18267	32666.6	20999.7	22879	18520.4		398.9	44538.4	44992.7	19820.8	40235.5	23223.2	19971.6	21024.8
398.8	28019	28143.5	14664.6	24021.3	15978	17386.5	14751.4		398.8	39986.1	39153.2	18161	31360.6	21563.4	22323.2	18388.9		398.8	44463.3	44052.9	19684.7	39359.5	22736.3	19823.5	21187.8
398.7	27706	27876.7	14598.8	23717.7	16238.4	17040.2	14676.8		398.7	39285.5	37768.5	18056.6	29627	22249.2	21799.3	18262.8		398.7	43423.6	42014.4	19548.3	37282.1	22281.1	19676.4	21419.6
398.6	27806.8	27302.1	14534.3	23003.9	16575.7	16720.5	14604.8		398.6	37563.1	36389.2	17955	27781.8	23018.2	21311.8	18142.6		398.6	41666	39477.4	19416.8	34607.1	21862.5	19535.5	21722.9
398.5	27042.4	26567.2	14468.9	22030.9	16984.6	16425.4	14533		398.5	36249	35127.2	17861.2	26038.9	23772.3	20867.2	18032.6		398.5	39478.6	36956.9	19294.4	31873	21483.3	19404.5	22079.2
398.4	26057.2	25812.1	14407	20964.4	17445	16158.2	14465.4		398.4	34280.4	33903.4	17773.3	24498	24331.6	20463.4	17930.4		398.4	36852.1	34705.4	19183.2	29390.6	21144.4	19285.7	22434.5
398.3	25396.9	25092.8	14349.6	19923.6	17896.4	15918.5	14403.1		398.3	32461.4	32551.3	17694.3	23194.1	24499.2	20102.1	17838.9		398.3	34552.4	32746.7	19086	27284	20845.9	19181.6	22693.1
398.2	24047.8	24365.9	14295.2	18973.8	18230.2	15703.2	14344.3		398.2	30294.7	30970.3	17623.7	22121.1	24182.1	19781	17757.2		398.2	31993	30983.2	19000.8	25568	20583.9	19090.2	22743.5
398.1	23103.5	23540.8	14247.2	18146.1	18330.1	15513.6	14292.5		398.1	28329.8	29227.7	17563.1	21256.9	23474.4	19499.1	17686.6		398.1	29471.2	29328.2	18929.3	24209.4	20357.3	19013	22536.3
398	21889.2	22563.4	14203.6	17444.1	18138.5	15346	14245.4		398	26550.7	27489.9	17511.6	20570.4	22575	19253	17626.3		398	27245.1	27777.4	18871.3	23155.3	20163.6	18949.9	22122.3
397.9	20800.9	21481.7	14165.7	16862.3	17712.3	15199.6	14204.5		397.9	25034.3	25899.8	17468.4	20029.5	21661.2	19039.1	17575.1		397.9	25559.9	26379.2	18825.2	22346.7	19999	18899.1	21609.9
397.8	19840.3	20400.4	14133	16387.3	17170.9	15072.1	14169.1		397.8	23468.9	24527.2	17432.2	19603.7	20834.6	18853.7	17531.8		397.8	24272.4	25173	18788.1	21727.1	19858.4	18857.8	21094
397.7	18878.9	19409.1	14104.9	16003.5	16620.7	14961.2	14138.6		397.7	22081.4	23385.6	17403.3	19268.4	20136.2	18694.5	17496.4		397.7	22976.1	24166.1	18757.9	21249.2	19737.6	18823.7	20629.2
397.6	18062.1	18552.2	14081.4	15695.5	16122.9	14865.2	14112.9		397.6	21155.7	22455.9	17380.9	19002.3	19570	18558.2	17468.2		397.6	22153.7	23342.4	18734.7	20877	19635	18796.8	20237.6
397.5	17466.5	17837.9	14061.8	15448.6	15701.4	14782	14091.2		397.5	20259.2	21707.2	17362.9	18787.6	19122.9	18440.5	17444.8		397.5	21172.7	22674.3	18715.8	20581.2	19546.3	18774.7	19919.8
397.4	16699.1	17254.9	14045	15249.6	15358.4	14709.4	14072.7		397.4	19715.4	21107.9	17349	18612.6	18777	18339.3	17426		397.4	20599.6	22136	18702.3	20343.5	19471.1	18758.1	19670.3
397.3	15996	16785.9	14032	15089	15087.9	14647	14057.9		397.3	19146.1	20627	17337.7	18467.1	18511.5	18251.2	17410.3		397.3	20317.4	21700.7	18691.9	20148.2	19406	18744.8	19477.2
397.2	15468.4	16411.2	14022.3	14958.7	14879.1	14593.6	14046.7		397.2	18769.7	20239	17329	18345.1	18308.8	18174.7	17397.5		397.2	19969.2	21346	18682.9	19984.6	19348.3	18733.3	19328.5
397.1	15460.1	16111.2	14015.2	14851.5	14719.5	14547.5	14038.2		397.1	18444.1	19922	17322.2	18241.2	18152.6	18107.7	17386.9		397.1	19688.1	21054.8	18675.8	19846.3	19297.6	18723.8	19214.7
397	14824.8	15867.3	14008.1	14760.3	14595.9	14505.5	14029.9		397	18177	19659.5	17316.8	18152.2	18030.9	18048.7	17378.1		397	19596.9	20813.1	18670.3	19728.2	19252.8	18715.9	19127
396.9	14736	15669.5	14004	14684.6	14502.3	14470.1	14024.6		396.9	18078.1	19439	17312.7	18075.2	17934.5	17996.6	17370.8		396.9	19463.9	20609.3	18665.2	19625.9	19212.2	18708.7	19057.9
396.8	14685.1	15505	14000.4	14619.4	14428.9	14438.1	14020		396.8	17907	19250.7	17309	18007.7	17856.1	17949.8	17364.2		396.8	19168.7	20435.3	18660.8	19537	19175.6	18702.4	19002.7
396.7	14342.9	15365.9	13997.1	14562.4	14370.1	14409	14015.6		396.7	17720.3	19088.3	17306.2	17948.6	17791.6	17907.9	17358.6		396.7	19105.9	20286.2	18658	19460.1	19143.4	18697.7	18958.8
396.6	14328.7	15248	13995.4	14513.8	14323.6	14383.7	14013		396.6	17517.9	18947	17304.2	17896.8	17738.1	17870.5	17354.1		396.6	18935.8	20156.1	18655.5	19392.5	19114.1	18693.5	18922.5
396.5	14284.8	15145.6	13993.7	14470.8	14285	14360.6	14010.5		396.5	17427.8	18823.2	17303.2	17851.5	17693.3	17837.2	17350.7		396.5	18993.8	20042.3	18654	19333.3	19087.8	18690.4	18892.6
396.4	14058.2	15056	13992.3	14432.6	14252.6	14339.4	14008.2		396.4	17440.6	18713.7	17302.5	17811.3	17655.2	17807	17347.9		396.4	18993.2	19940.9	18652.1	19280.2	19063.2	18687	18866.7
396.3	14219.5	14977.9	13992	14399.7	14226	14320.9	14007.2		396.3	17368.3	18616	17301.9	17775.1	17622.1	17779.2	17345.2		396.3	18691	19850.2	18650.2	19232.7	19040.3	18683.7	18844.2
396.2	13795	14907.6	13990.9	14369.3	14202.4	14303	14005.4		396.2	17269.3	18528.6	17301.6	17742.8	17593.6	17753.8	17343		396.2	18887.8	19770.5	18650	19191.5	19020.7	18682.2	18826.1
396.1	13954.1	14846.7	13991.8	14344.1	14184	14288.4	14005.7		396.1	17474.8	18450.3	17301.7	17714.1	17569.1	17730.9	17341.3		396.1	18663.9	19697.6	18648.7	19153.4	19001.3	18679.6	18809.3
396	13992	14791.3	13992	14320.6	14167.2	14274.1	14005.3		396	17300.9	18378.5	17300.9	17687.1	17546.6	17708.7	17338.8		396	18648.6	19632.7	18648.6	19120.1	18984.5	18678.3	18795.7

## Sheet: Fig.2e
	Normalized area
1	0.6	FeN
2	1	FeN/Fe3N
3	0.55	Fe3N

## Sheet: Fig.2f
FeN							FeN/Fe3N									Fe3N
Binding energy							Binding energy									Binding energy
730	16640.8	16721.1	16640.8	16658.4	16703.5		728	16532	16653.7	16532	16536	16547.1	16555.8	16610.8		727	19059.9	19229.3	19059.9	19088.8	19198.6
729.9	16590.4	16723.5	16640.8	16658.6	16705.6		727.9	16489.2	16659	16532	16536	16547.2	16556.7	16615		726.9	19208.1	19234.8	19059.9	19089.2	19203.7
729.8	16617.5	16726.8	16641.6	16659.6	16708.8		727.8	16597.8	16665.3	16532.6	16536.7	16548	16558.2	16620.2		726.8	19068.1	19238.6	19057.9	19087.5	19207.1
729.7	16448.2	16729.8	16642	16660.2	16711.6		727.7	16725.5	16670.7	16531.7	16535.8	16547.3	16558.4	16624.3		726.7	19198.9	19244.5	19057.8	19087.7	19212.8
729.6	16640.4	16735.7	16645.2	16663.6	16717.3		727.6	16761.4	16674.8	16529.1	16533.3	16544.9	16556.9	16627.1		726.6	19109.5	19249.1	19055.9	19086.2	19217
729.5	16596.3	16738.6	16645.3	16663.9	16720		727.5	16696.3	16679	16526	16530.2	16542	16555	16629.8		726.5	19020.6	19255.2	19055.2	19085.8	19222.7
729.4	16608.5	16742.5	16646.1	16664.9	16723.7		727.4	16611	16684.7	16523.7	16528	16539.8	16553.9	16634		726.4	19165.2	19263	19055.7	19086.6	19230.1
729.3	16821.5	16746.3	16646.7	16665.7	16727.3		727.3	16761.1	16692.2	16522.5	16526.8	16538.9	16554.1	16639.9		726.3	19243.3	19269.2	19054.2	19085.5	19236
729.2	16863	16746.8	16643.8	16663	16727.6		727.2	16686.6	16698.3	16519.3	16523.7	16535.9	16552.3	16644.4		726.2	19351.9	19275	19051.7	19083.3	19241.4
729.1	16520.5	16746.8	16640.2	16659.7	16727.4		727.1	16751.1	16706.3	16517	16521.5	16533.8	16551.6	16650.6		726.1	19280.3	19279.8	19047.7	19079.7	19245.8
729	16532	16752.6	16642.2	16661.8	16733		727	16657.2	16714.3	16513.9	16518.4	16530.9	16550	16656.7		726	19272.3	19286.1	19044.6	19077	19251.7
728.9	16489.2	16758.5	16644	16663.8	16738.6		726.9	16746.8	16724.5	16512	16516.5	16529.2	16549.9	16664.9		725.9	19375.4	19293.2	19041.6	19074.3	19258.4
728.8	16597.8	16765.3	16646.5	16666.6	16745.3		726.8	16723.1	16734.5	16508.8	16513.4	16526.2	16548.6	16672.8		725.8	19203.5	19299.6	19037.2	19070.2	19264.5
728.7	16725.5	16770.8	16647.3	16667.6	16750.5		726.7	16908	16745.9	16505.9	16510.6	16523.5	16547.7	16681.9		725.7	19275.6	19309.1	19034.9	19068.4	19273.5
728.6	16761.4	16774.4	16646	16666.6	16753.9		726.6	16705.7	16756.1	16500.5	16505.2	16518.4	16544.5	16689.7		725.6	19302.6	19318.5	19031.7	19065.6	19282.5
728.5	16696.3	16777.8	16644.2	16664.9	16757.1		726.5	16891.3	16770.2	16497.8	16502.5	16515.8	16544	16701.2		725.5	19288.8	19328.6	19028.1	19062.4	19292.2
728.4	16611	16782.7	16643.3	16664.3	16761.7		726.4	16953.1	16783.2	16492.5	16497.3	16510.8	16541.3	16711.4		725.4	19476	19339.8	19024.7	19059.3	19303
728.3	16761.1	16789.3	16643.8	16665.1	16768.1		726.3	16978.7	16796.8	16486.3	16491.2	16504.8	16537.8	16722		725.3	19429.9	19349.8	19018.7	19053.8	19312.6
728.2	16686.6	16794	16641.9	16663.4	16772.5		726.2	16860.3	16811.6	16479.7	16484.6	16498.4	16534.1	16733.5		725.2	19515.1	19361.7	19013.2	19048.7	19324
728.1	16751.1	16800.5	16641.2	16662.9	16778.7		726.1	16891.4	16829.5	16474.6	16479.5	16493.6	16532.2	16747.8		725.1	19378.5	19373.9	19006.5	19042.5	19335.7
728	16657.2	16806.4	16639.4	16661.4	16784.4		726	16939.5	16848.6	16469	16474	16488.2	16530.1	16763.1		725	19328.8	19389.4	19001.6	19038	19350.7
727.9	16746.8	16814.5	16639.1	16661.4	16792.3		725.9	16791.5	16868.7	16462.6	16467.7	16482.1	16527.7	16779.1		724.9	19503.2	19407.2	18997.2	19034	19368.1
727.8	16723.1	16822	16637.3	16659.9	16799.4		725.8	17038.4	16892.6	16458.2	16463.4	16478	16527.4	16798.5		724.8	19519.2	19424.6	18990.5	19027.8	19385.1
727.7	16908	16830.5	16635.9	16658.8	16807.7		725.7	17194.8	16914.9	16450.4	16455.6	16470.4	16524.3	16815.8		724.7	19568.9	19443.8	18983.5	19021.2	19403.8
727.6	16705.7	16837	16631.5	16654.6	16813.9		725.6	16971.1	16936.8	16440.4	16445.7	16460.7	16519.4	16832.2		724.6	19696.1	19464.5	18975.7	19013.9	19424
727.5	16891.3	16847.6	16630.3	16653.6	16824.3		725.5	17049.2	16963.2	16433.3	16438.6	16453.8	16518	16852.5		724.5	19516.3	19485.8	18966.1	19004.8	19444.8
727.4	16953.1	16856.3	16626	16649.7	16832.7		725.4	17279.4	16990.2	16425	16430.4	16445.8	16516.2	16872.7		724.4	19562.9	19512	18958.8	18998	19470.4
727.3	16978.7	16865.2	16620.7	16644.6	16841.2		725.3	17295.5	17015.4	16413.5	16419	16434.6	16511.9	16890.4		724.3	19625	19540.2	18950.8	18990.4	19498.1
727.2	16860.3	16874.8	16614.8	16639	16850.6		725.2	17439.2	17041.5	16401.7	16407.2	16423.1	16508.2	16908		724.2	19638	19570.4	18941.8	18982	19527.8
727.1	16891.4	16887.7	16610.8	16635.3	16863.2		725.1	17106.4	17066.5	16387.7	16393.3	16409.4	16503.6	16923.3		724.1	19689.1	19603.5	18932.6	18973.2	19560.3
727	16939.5	16901.6	16606.2	16631.1	16876.7		725	17256.2	17096.4	16378	16383.7	16400.1	16504.6	16942.1		724	19742.5	19638.9	18922.5	18963.7	19595.2
726.9	16791.5	16916.3	16600.8	16625.9	16891.1		724.9	16947	17124.3	16366.2	16372	16388.6	16505.1	16957.3		723.9	19786.2	19676.9	18911.6	18953.3	19632.6
726.8	17038.4	16935.1	16597.7	16623.1	16909.6		724.8	17104.9	17156	16358.4	16364.3	16381.1	16511.5	16974.4		723.8	19657.4	19717.7	18900	18942.2	19672.8
726.7	17194.8	16951.7	16590.5	16616.2	16925.9		724.7	17316.1	17184.7	16348.4	16354.3	16371.4	16518	16986.2		723.7	19731.2	19763.6	18889.9	18932.7	19718.1
726.6	16971.1	16967.7	16580.6	16606.7	16941.5		724.6	17424.4	17209.3	16335.4	16341.4	16358.7	16524.1	16991.2		723.6	19605.1	19812	18878.7	18922.1	19765.9
726.5	17049.2	16989.2	16574.2	16600.7	16962.8		724.5	17539.9	17230.8	16320.8	16326.8	16344.4	16531.8	16990.1		723.5	19885.9	19865.5	18869.1	18913	19818.9
726.4	17279.4	17011.7	16566.4	16593.2	16984.8		724.4	17290.3	17249	16304.4	16310.5	16328.4	16541.2	16982		723.4	20085.2	19918.8	18855.5	18900.1	19871.5
726.3	17295.5	17032.5	16554.8	16581.9	17005.4		724.3	17231.5	17268.9	16291.1	16297.4	16315.5	16557.8	16971.6		723.3	19832.2	19972.6	18839.2	18884.4	19924.7
726.2	17439.2	17055.3	16542.7	16570.2	17027.8		724.2	17250	17288.2	16278.5	16284.8	16303.2	16579.5	16956.1		723.2	20120.6	20032.7	18826	18871.8	19984.1
726.1	17106.4	17077.9	16528	16555.9	17050		724.1	17480.5	17306.6	16265.4	16271.8	16290.5	16605.8	16934.7		723.1	20120.5	20091.6	18808.8	18855.2	20042.4
726	17256.2	17108	16518.6	16546.8	17079.8		724	17477.4	17322	16249.1	16255.6	16274.5	16634.2	16904.9		723	20188.6	20152.4	18791.4	18838.4	20102.5
725.9	16947	17137.9	16506.5	16535.1	17109.3		723.9	17309.2	17338.2	16232.6	16239.2	16258.4	16668	16870.4		722.9	20286.3	20213.7	18772.8	18820.5	20163
725.8	17104.9	17174.9	16499.3	16528.3	17145.9		723.8	17414.1	17358.5	16218.1	16224.8	16244.3	16709.6	16834		722.8	20270.6	20274	18752.7	18801	20222.7
725.7	17316.1	17211.1	16489.4	16518.8	17181.7		723.7	17522.5	17379.5	16202	16208.8	16228.6	16755	16793.1		722.7	20391.8	20333.6	18732.5	18781.5	20281.5
725.6	17424.4	17245.4	16475.9	16505.7	17215.5		723.6	17543.3	17401.5	16184.3	16191.1	16211.3	16803.5	16748.3		722.6	20378	20389.4	18710.4	18760.2	20336.7
725.5	17539.9	17278.8	16460.4	16490.6	17248.6		723.5	17500.4	17424.9	16166	16173	16193.5	16854.9	16701.6		722.5	20248.7	20441.5	18688.3	18738.7	20388
725.4	17290.3	17310.8	16442.7	16473.4	17280.2		723.4	17428.4	17449	16148.1	16155.1	16176	16907.7	16654.4		722.4	20146	20489.6	18667.5	18718.7	20435.4
725.3	17231.5	17346.5	16428.9	16460	17315.4		723.3	17427.3	17471.3	16130.9	16138	16159.2	16958.9	16607.8		722.3	20427.7	20531.6	18647.9	18699.8	20476.6
725.2	17250	17381.8	16415.8	16447.3	17350.3		723.2	17593	17487	16113.4	16120.7	16142.2	17003.2	16561.2		722.2	20585.1	20560.3	18624.2	18676.8	20504.5
725.1	17480.5	17414.5	16402.1	16434.1	17382.5		723.1	17345.9	17488.8	16093.5	16100.9	16122.8	17032.9	16512.8		722.1	20422.3	20575.7	18598.1	18651.5	20519
725	17477.4	17439.7	16384.5	16416.9	17407.3		723	17355.1	17477.3	16076.7	16084.2	16106.4	17048.4	16468.5		722	20549.5	20580.2	18573.9	18628.1	20522.7
724.9	17309.2	17460	16366.6	16399.5	17427.1		722.9	17199.5	17445.6	16059.5	16067.1	16089.7	17042.4	16424.9		721.9	20516.6	20569.1	18547.6	18602.6	20510.7
724.8	17414.1	17476.6	16351.2	16384.6	17443.2		722.8	17417.3	17394.5	16044.2	16051.9	16074.9	17015.8	16384.4		721.8	20446.9	20543.8	18521.5	18577.3	20484.6
724.7	17522.5	17483.9	16333.9	16367.7	17450		722.7	17295.5	17320.6	16025.7	16033.6	16057	16965	16342.2		721.7	20419.5	20504.8	18495.8	18552.5	20444.7
724.6	17543.3	17480.7	16314.4	16348.8	17446.4		722.6	17222.1	17232.2	16008.7	16016.6	16040.4	16898.4	16302.8		721.6	20522	20452.2	18470.3	18527.8	20391.1
724.5	17500.4	17467.8	16294.4	16329.2	17432.9		722.5	17020.7	17134	15992.4	16000.4	16024.6	16820.4	16265.6		721.5	20522.8	20385.3	18443	18501.4	20323.3
724.4	17428.4	17445.7	16274.6	16310	17410.4		722.4	16937.9	17033	15978.5	15986.7	16011.4	16738.1	16232.3		721.4	20527.8	20307	18415.3	18474.7	20244.1
724.3	17427.3	17415.2	16255.8	16291.7	17379.3		722.3	16965.3	16931.9	15965.6	15974	15999	16654.5	16201.3		721.3	20047.2	20219	18387.3	18447.5	20155.2
724.2	17593	17375.7	16236.6	16273.1	17339.3		722.2	17002.5	16832.7	15952.2	15960.7	15986.2	16571.4	16171.1		721.2	19881.5	20129.9	18365.2	18426.4	20065
724.1	17345.9	17325.4	16214.5	16251.5	17288.4		722.1	16748.7	16737.6	15938.1	15946.7	15972.6	16491	16141.5		721.1	20084.9	20037.2	18345	18407.2	19971.3
724	17355.1	17272.1	16196	16233.5	17234.5		722	16706.7	16651.7	15927.2	15935.9	15962.4	16418.6	16116.3		721	20079.8	19938	18321.9	18385.1	19871
723.9	17199.5	17213	16177	16215.2	17174.9		721.9	16735.3	16572.8	15916.7	15925.6	15952.5	16352.1	16092.7		720.9	19997.3	19836.6	18298.5	18362.7	19768.6
723.8	17417.3	17152.3	16160.3	16199.1	17113.5		721.8	16478.1	16500.2	15905.7	15914.7	15942.1	16290.8	16069.6		720.8	19677.5	19735.4	18276	18341.2	19666.3
723.7	17295.5	17085.1	16139.8	16179.1	17045.7		721.7	16285.2	16437.6	15898	15907.2	15935.1	16238.4	16050.9		720.7	19734.6	19638.8	18257.3	18323.6	19568.5
723.6	17222.1	17018	16120.9	16160.9	16978		721.6	16407.6	16383.7	15892.8	15902.1	15930.6	16193.8	16035.6		720.6	19625.2	19542.6	18237.7	18305	19471.3
723.5	17020.7	16951.4	16102.9	16143.5	16910.8		721.5	16351.4	16334	15885.9	15895.4	15924.4	16152.5	16019.4		720.5	19812.6	19450	18219.2	18287.7	19377.4
723.4	16937.9	16888.2	16087.9	16129.2	16846.9		721.4	16380.7	16290.4	15879.6	15889.2	15918.8	16116.4	16004.7		720.4	19514	19357.4	18198.1	18267.7	19283.6
723.3	16965.3	16827	16074	16115.9	16785		721.3	16431.3	16251	15872.9	15882.7	15912.8	16083.9	15990.3		720.3	19245.2	19271.5	18180.6	18251.3	19196.5
723.2	17002.5	16766.7	16059.4	16102.1	16724.1		721.2	16236.9	16215.1	15865.4	15875.3	15906	16054.1	15975.7		720.2	19013	19192.5	18166.4	18238.4	19116.3
723.1	16748.7	16707.4	16044	16087.4	16664.1		721.1	16157.8	16185.4	15860.4	15870.5	15901.8	16029.9	15964.2		720.1	18976.8	19120	18155.2	18228.4	19042.4
723	16706.7	16654.2	16032.5	16076.5	16610.1		721	16219.1	16160	15856.4	15866.7	15898.6	16009.4	15954.4		720	19060.5	19051.4	18144.2	18218.7	18972.5
722.9	16735.3	16603.7	16021.5	16066.3	16558.9		720.9	16274.5	16136.5	15851.5	15862	15894.6	15990.3	15944.1		719.9	18768.9	18985.2	18132.1	18207.8	18904.9
722.8	16478.1	16554.9	16009.8	16055.4	16509.4		720.8	16053.3	16114.5	15845.8	15856.5	15889.8	15972.4	15933.4		719.8	18811.1	18926.3	18123.6	18200.7	18844.6
722.7	16285.2	16512.6	16002.1	16048.5	16466.3		720.7	16052.1	16097.6	15843	15853.9	15887.8	15958.9	15926.1		719.7	18736.8	18870.3	18114.5	18192.9	18787.2
722.6	16407.6	16475.7	15997.5	16044.6	16428.5		720.6	15948.8	16082.4	15840.2	15851.3	15885.9	15946.8	15919.1		719.6	18735.2	18818.5	18106.2	18186	18733.9
722.5	16351.4	16439	15990.8	16038.8	16391.1		720.5	15706.4	16070	15838.8	15850	15885.4	15937.1	15913.7		719.5	18487.5	18769.9	18097.8	18179.1	18683.8
722.4	16380.7	16405.5	15984.9	16033.7	16356.7		720.4	15990.5	16062.1	15840.5	15852	15888.1	15931.7	15912		719.4	18505.4	18727.7	18092.7	18175.4	18640
722.3	16431.3	16373.5	15978.5	16028.1	16323.9		720.3	15949.3	16051.6	15838.5	15850.2	15887.1	15923.3	15906.6		719.3	18775.3	18688	18087.2	18171.5	18598.8
722.2	16236.9	16342.7	15971	16021.6	16292.2		720.2	15986.7	16042.5	15837	15848.9	15886.6	15916	15902.1		719.2	18455.3	18647.6	18078	18163.9	18556.7
722.1	16157.8	16316.9	15966.7	16018.1	16265.5		720.1	16087.3	16033.8	15835	15847.1	15885.6	15908.9	15897.2		719.1	18193.1	18613.9	18073	18160.5	18521.2
722	16219.1	16294.2	15963.6	16016	16241.8		720	16137.1	16024.4	15831.6	15844	15883.3	15900.9	15891.1		719	18158.8	18586	18071.4	18160.5	18491.7
721.9	16274.5	16272.2	15959.4	16012.7	16218.9		719.9	15950.1	16015	15827.5	15840.1	15880.3	15892.5	15884.6		718.9	18362.6	18560.9	18070.2	18161	18464.8
721.8	16053.3	16250.8	15954.2	16008.6	16196.5		719.8	16167.6	16008.5	15825.9	15838.7	15879.8	15887.1	15880.6		718.8	18156.8	18535.2	18066.3	18158.9	18437.2
721.7	16052.1	16234.4	15952.6	16008	16179.1		719.7	16088.9	15999.7	15821.3	15834.4	15876.4	15879	15873.8		718.7	18199.2	18514.2	18065.2	18159.5	18414.3
721.6	15948.8	16219.5	15951	16007.4	16163.1		719.6	16023.9	15992.3	15817.7	15831	15874	15872.1	15868.2		718.6	18253.7	18494.3	18063.4	18159.5	18392.5
721.5	15706.4	16207.4	15951	16008.5	16150		719.5	16121	15986.2	15814.9	15828.5	15872.5	15866.4	15863.5		718.5	18267.1	18475.5	18060.8	18158.9	18371.6
721.4	15990.5	16200.5	15955	16013.6	16142		719.4	16317.1	15979.1	15810.8	15824.7	15869.7	15859.6	15857.5		718.4	18376.6	18457.9	18058.1	18158.1	18352
721.3	15949.3	16190	15954.5	16014.1	16130.4		719.3	16024	15969.7	15804	15818.2	15864.3	15850.2	15849		718.3	18113	18440.2	18053.9	18155.9	18332.2
721.2	15986.7	16181.2	15954.5	16015.4	16120.4		719.2	16134.6	15964.5	15801	15815.5	15862.7	15845	15844.4		718.2	18179.5	18427.3	18053.1	18157.2	18317.1
721.1	16087.3	16172.7	15954	16016	16110.7		719.1	15966.6	15958.1	15796.6	15811.3	15859.7	15838.3	15838.4		718.1	17986.8	18414.7	18051.4	18157.7	18302.2
721	16137.1	16163.3	15951.9	16015.1	16100		719	16142	15954.1	15794.3	15809.3	15858.9	15834	15834.7		718	18103.7	18405.6	18052.2	18160.7	18290.9
720.9	15950.1	16153.8	15948.8	16013.3	16089.3		718.9	16252.8	15948.1	15789.6	15805	15855.8	15827.5	15828.6		717.9	18129.5	18396.1	18051.6	18162.3	18278.9
720.8	16167.6	16147.9	15948.8	16014.6	16082.1		718.8	15980.2	15940.7	15783.4	15799.1	15851.2	15819.5	15821.1		717.8	18193.9	18387	18050.5	18163.6	18267.4
720.7	16088.9	16139.1	15945.2	16012.4	16072		718.7	16092.4	15937.2	15780.7	15796.8	15850.2	15815.2	15817.2		717.7	18354.7	18378	18048.6	18164.2	18255.8
720.6	16023.9	16132.1	15942.9	16011.4	16063.5		718.6	15981	15932.4	15776.5	15792.9	15847.7	15809.5	15811.8		717.6	18266.8	18367.5	18044.6	18162.6	18242.7
720.5	16121	16126.6	15941.5	16011.5	16056.6		718.5	15983.9	15929.2	15773.8	15790.5	15846.8	15805.4	15807.9		717.5	18345.2	18358.8	18041.6	18162.2	18231.3
720.4	16317.1	16119.9	15938.6	16010.1	16048.4		718.4	16053.4	15926.2	15771	15788.1	15845.8	15801.2	15804		717.4	18212.1	18349.7	18037.6	18160.8	18219.4
720.3	16024	16110.4	15932.4	16005.4	16037.4		718.3	16111.2	15922.5	15767.2	15784.7	15843.9	15796.2	15799.2		717.3	18331.9	18342.9	18035.2	18161.3	18209.7
720.2	16134.6	16106	15930.9	16005.5	16031.4		718.2	16016.6	15918.1	15762.5	15780.5	15841.3	15790.4	15793.6		717.2	18242.5	18335.1	18031.3	18160.2	18198.8
720.1	15966.6	16100	15927.6	16003.8	16023.9		718.1	16008.5	15915.1	15759.1	15777.5	15840	15785.8	15789.2		717.1	18264.7	18328.9	18028.5	18160.3	18189.5
720	16142	16097.1	15927	16004.8	16019.3		718	16302.3	15912.5	15755.8	15774.5	15838.8	15781.4	15785		717	18452.4	18322.8	18025.4	18160.2	18180.3
719.9	16252.8	16091.6	15923.5	16003	16012.1		717.9	16214.5	15906	15748.4	15767.6	15833.7	15773.1	15776.8		716.9	18516.8	18314.7	18019.7	18157.7	18168.9
719.8	15980.2	16084.6	15918.1	15999.5	16003.2		717.8	16220	15900.8	15742.2	15761.8	15829.8	15765.9	15769.7		716.8	18229.4	18306.1	18013.1	18154.3	18156.9
719.7	16092.4	16082.1	15917	16000.3	15998.9		717.7	16266.4	15895.6	15735.7	15755.9	15825.8	15758.6	15762.5		716.7	18370.3	18301.7	18010.2	18154.8	18148.9
719.6	15981	16078.1	15914.2	15999.3	15993		717.6	16305.9	15889.9	15728.6	15749.3	15821.2	15750.6	15754.6		716.6	18517	18295.7	18005.4	18153.5	18139.2
719.5	15983.9	16076.1	15913.1	16000.2	15989		717.5	16204	15883.8	15720.8	15742	15816.1	15742.1	15746.1		716.5	18426.2	18288.1	17998.6	18150.3	18127.8
719.4	16053.4	16074.2	15911.9	16001.1	15985.1		717.4	16155.2	15879.2	15714.4	15736	15812.4	15734.9	15738.9		716.4	18359.8	18282	17992.9	18148.4	18117.8
719.3	16111.2	16071.5	15909.6	16000.9	15980.2		717.3	16132.5	15875.3	15708.4	15730.7	15809.4	15728.2	15732.3		716.3	18139.4	18277.1	17988	18147.4	18108.8
719.2	16016.6	16067.9	15906.3	15999.8	15974.4		717.2	16117.5	15871.9	15702.7	15725.5	15806.7	15721.9	15726		716.2	18113.1	18275.3	17986	18149.4	18102.8
719.1	16008.5	16066	15904.5	16000.3	15970.3		717.1	16291.1	15868.8	15697.1	15720.6	15804.2	15715.6	15719.8		716.1	18471.5	18274.3	17984.3	18151.9	18097.4
719	16302.3	16064.5	15902.8	16000.9	15966.4		717	15980.8	15863.5	15689.2	15713.2	15799.5	15707	15711.2		716	18493.3	18268.8	17977.9	18149.8	18087.3
718.9	16214.5	16058.3	15896.3	15996.9	15957.7		716.9	16120.6	15862.5	15685.2	15709.9	15799.1	15702.5	15706.7		715.9	18557.9	18263.3	17971	18147.4	18077
718.8	16220	16053.6	15891.1	15994.2	15950.5		716.8	15984.4	15859.9	15679.4	15704.8	15796.8	15696.1	15700.3		715.8	18559.7	18257.2	17963.2	18144.3	18066
718.7	16266.4	16048.9	15885.7	15991.5	15943.2		716.7	16314.2	15859.2	15675.3	15701.4	15796.5	15691.5	15695.7		715.7	18469.8	18251.3	17955.3	18141.2	18055
718.6	16305.9	16043.6	15879.5	15988	15935.2		716.6	16134.7	15854.3	15666.7	15693.5	15791.9	15682.4	15686.6		715.6	18593.7	18246.8	17948.5	18139.5	18045.1
718.5	16204	16037.8	15872.5	15983.8	15926.5		716.5	16209	15851.9	15660.4	15688	15789.7	15675.7	15679.8		715.5	18537.7	18240.9	17939.9	18136.2	18033.7
718.4	16155.2	16033.6	15867.1	15981.4	15919.4		716.4	16135.6	15848.8	15653	15681.4	15786.7	15667.8	15672		715.4	18563.9	18236	17931.9	18133.7	18023
718.3	16132.5	16030.4	15862.4	15979.7	15913.1		716.3	16155.9	15846.8	15646.5	15675.7	15784.8	15660.9	15665		715.3	18251	18231	17923.5	18131	18012
718.2	16117.5	16027.7	15858	15978.5	15907.2		716.2	16115.7	15844.8	15639.7	15669.7	15782.8	15653.6	15657.8		715.2	18240.4	18230.4	17919.2	18132.7	18005.2
718.1	16291.1	16025.3	15853.8	15977.6	15901.5		716.1	16164	15843.5	15633.3	15664.2	15781.4	15646.8	15650.9		715.1	18437.4	18230.3	17914.9	18134.6	17998.5
718	15980.8	16020.2	15846.6	15973.9	15892.9		716	15965.8	15841.9	15626.2	15658	15779.6	15639.3	15643.4		715	18477.1	18227.9	17908	18134.2	17989.3
717.9	16120.6	16020.3	15844.4	15975.3	15889.4		715.9	16037.9	15843.1	15621.6	15654.5	15780.7	15634.4	15638.4		714.9	18351.5	18225.2	17900.4	18133.4	17979.5
717.8	15984.4	16018.3	15839.9	15974.5	15883.6		715.8	16029.3	15843.8	15616	15649.9	15781	15628.4	15632.5		714.8	18466.9	18224.5	17894.4	18134.5	17971.4
717.7	16314.2	16018.6	15837.5	15976.1	15880		715.7	15894	15844.9	15610.5	15645.4	15781.8	15622.5	15626.5		714.7	18456	18222.7	17886.8	18134.3	17961.7
717.6	16134.7	16013.7	15829.7	15972.4	15871.1		715.6	16166.7	15848.2	15606.6	15642.7	15784.6	15618.4	15622.4		714.6	18334.1	18221.3	17879.2	18134.5	17952.2
717.5	16209	16011.9	15824.8	15971.6	15865		715.5	16158.3	15848.3	15599.1	15636.4	15784.2	15610.6	15614.5		714.5	18521.2	18221.9	17873.2	18136.5	17944.3
717.4	16135.6	16009	15818.5	15969.8	15857.6		715.4	16180.1	15848.9	15591.6	15630.1	15784.2	15602.8	15606.6		714.4	18339.9	18220.4	17864.5	18136.4	17933.8
717.3	16155.9	16007.4	15813.3	15969.3	15851.4		715.3	16108.4	15849.7	15583.7	15623.5	15784.3	15594.6	15598.4		714.3	18164.7	18221.7	17858.2	18139.1	17925.8
717.2	16115.7	16005.7	15807.7	15968.6	15844.8		715.2	16077.3	15851.9	15576.6	15617.8	15785.7	15587.2	15591		714.2	18311.3	18225.7	17854.2	18144.4	17920
717.1	16164	16004.8	15802.7	15968.6	15838.8		715.1	15954.4	15855.2	15569.9	15612.5	15788.1	15580.2	15584		714.1	18176	18228.4	17848.1	18148.2	17912.3
717	15965.8	16003.3	15796.8	15968.1	15832		715	16019.3	15860.8	15564.7	15608.9	15792.7	15574.8	15578.5		714	18344.2	18233.3	17843.7	18154.2	17906.4
716.9	16037.9	16005.2	15794	15970.9	15828.3		714.9	16036.4	15866.2	15558.6	15604.4	15797.1	15568.5	15572.1		713.9	18514.2	18236.6	17837.1	18158.4	17898.3
716.8	16029.3	16006.3	15790	15972.8	15823.5		714.8	16069.9	15872.2	15552.2	15599.7	15801.9	15561.8	15565.4		713.8	18265.1	18238.2	17828.1	18161	17887.8
716.7	15894	16007.7	15786.1	15975.1	15818.7		714.7	16099.6	15878.7	15545.2	15594.5	15807.1	15554.6	15558.2		713.7	18372.8	18243.8	17822.2	18167.3	17880.6
716.6	16166.7	16011.6	15784.3	15979.8	15816.2		714.6	16189.3	15885.7	15537.8	15588.9	15812.7	15546.9	15550.5		713.6	18180.6	18248.6	17814.9	18172.9	17871.9
716.5	16158.3	16011.4	15778.1	15980.3	15809.2		714.5	16112	15892.7	15529	15582.2	15818.1	15538	15541.5		713.5	18521.1	18256.7	17810.1	18181.7	17865.7
716.4	16180.1	16011.6	15771.9	15981.3	15802.2		714.4	16132.6	15901.9	15521.2	15576.5	15825.7	15529.9	15533.4		713.4	18497.4	18261.1	17800.6	18186.7	17855
716.3	16108.4	16011.8	15765.2	15982.2	15794.8		714.3	16306.8	15912.2	15513	15570.5	15834.2	15521.5	15525		713.3	18292.8	18266.7	17791.4	18192.8	17844.5
716.2	16077.3	16013.5	15759.6	15984.6	15788.5		714.2	16019.2	15921.7	15502.3	15562.2	15841.7	15510.6	15514		713.2	18444	18276	17784.7	18202.5	17836.7
716.1	15954.4	16016.1	15754.4	15987.8	15782.7		714.1	16151.6	15936.7	15495.4	15557.8	15854.6	15503.5	15506.9		713.1	18353.3	18284.3	17775.9	18211.3	17826.8
716	16019.3	16021.1	15751.1	15993.5	15778.8		714	16189.5	15951.8	15486.5	15551.7	15867.4	15494.5	15497.8		713	18268.3	18295	17768.2	18222.2	17818
715.9	16036.4	16025.5	15746.7	15998.5	15773.8		713.9	16434.2	15968.5	15477.1	15545.1	15881.6	15484.9	15488.2		712.9	18383.6	18308.1	17761.6	18235.6	17810.3
715.8	16069.9	16030.2	15742	16003.8	15768.4		713.8	16288.7	15984.2	15464.2	15535.3	15894.6	15471.8	15475.1		712.8	18580.9	18321.1	17753.3	18248.7	17801
715.7	16099.6	16034.9	15736.6	16009.1	15762.5		713.7	16389	16004.4	15453.1	15527.5	15911.9	15460.6	15463.8		712.7	18680.5	18333.1	17742.3	18260.8	17789
715.6	16189.3	16039.8	15730.7	16014.5	15756		713.6	16283	16025.9	15440.6	15518.4	15930.3	15447.9	15451		712.6	18428.8	18345.4	17729.9	18273	17775.5
715.5	16112	16043.8	15723.2	16019.1	15747.9		713.5	16222.1	16051.9	15429.2	15510.8	15952.8	15436.4	15439.5		712.5	18544.2	18362.9	17720.6	18290.4	17765.3
715.4	16132.6	16049.9	15716.9	16025.7	15741.1		713.4	16271.6	16082	15418.6	15504.2	15979.2	15425.6	15428.7		712.4	18494.4	18381	17709.6	18308.3	17753.4
715.3	16306.8	16056.4	15710.1	16032.7	15733.8		713.3	16401.3	16115	15407.1	15497.1	16008.2	15414	15417		712.3	18644.7	18402	17699.2	18329	17742.1
715.2	16019.2	16061	15700.3	16037.8	15723.5		713.2	16373.5	16150.1	15393.7	15488.4	16039.1	15400.5	15403.5		712.2	18709.3	18423.5	17686.6	18350.1	17728.7
715.1	16151.6	16071.3	15695.1	16048.6	15717.8		713.1	16450.2	16189.8	15380.6	15480.2	16074	15387.1	15390.2		712.1	18597.9	18447	17673	18373.1	17714.2
715	16189.5	16080.6	15687.6	16058.4	15709.9		713	16410.7	16232.9	15366.2	15471.2	16112	15372.6	15375.6		712	18727.8	18474.9	17660.7	18400.3	17701.1
714.9	16434.2	16090.6	15679.4	16068.8	15701.2		712.9	16451.9	16281.3	15352.1	15463.1	16154.8	15358.5	15361.4		711.9	18937.5	18504.4	17646.5	18429.1	17686.2
714.8	16288.7	16097.9	15667.1	16076.6	15688.5		712.8	16438.9	16334.1	15337.4	15454.7	16201.5	15343.6	15346.5		711.8	18911.5	18534.7	17629.4	18458.5	17668.2
714.7	16389	16109.2	15656.9	16088.2	15677.9		712.7	16544.3	16392.3	15322.6	15446.8	16253.1	15328.6	15331.5		711.7	18944.9	18569.3	17612.3	18492.1	17650.5
714.6	16283	16120.6	15645	16100	15665.5		712.6	16536.4	16454.7	15306.1	15437.9	16308.1	15312.1	15314.9		711.6	19141.5	18607.6	17594.6	18529.3	17632
714.5	16222.1	16135.6	15634.5	16115.5	15654.7		712.5	16823.7	16522.8	15289.6	15429.6	16368.2	15295.5	15298.3		711.5	19130	18647.9	17574.1	18568.2	17610.8
714.4	16271.6	16153.8	15624.9	16134	15644.7		712.4	16777.1	16592.8	15269	15418.1	16429.5	15274.7	15277.5		711.4	18933	18693.3	17553.4	18612.1	17589.4
714.3	16401.3	16173.6	15614.4	16154.2	15633.7		712.3	16867.2	16669.4	15248.7	15407.8	16496.3	15254.3	15257.1		711.3	19036.7	18746.5	17535	18663.7	17570.4
714.2	16373.5	16194	15601.5	16175	15620.5		712.2	16799.9	16750.5	15227	15397.1	16566.6	15232.5	15235.2		711.2	19220.8	18804.1	17515.1	18719.3	17549.8
714.1	16450.2	16217.8	15588.9	16199.2	15607.5		712.1	16984.2	16838.3	15205.8	15388.3	16642.2	15211.2	15213.9		711.1	19217.1	18865.3	17492.4	18778.4	17526.5
714	16410.7	16243.7	15574.8	16225.4	15593.1		712	16806.2	16928.9	15181.9	15378.2	16719.3	15187.2	15189.9		711	19351.6	18932.8	17469.5	18843.6	17502.9
713.9	16451.9	16273.7	15561.1	16255.8	15579.1		711.9	17052.2	17026.8	15160.1	15371.9	16801.8	15165.3	15167.9		710.9	19464.3	19005.3	17444.5	18913.5	17477.3
713.8	16438.9	16307	15546.6	16289.4	15564.2		711.8	17057.5	17125.6	15134.6	15364.1	16883.3	15139.8	15142.4		710.8	19532.2	19083.5	17417.6	18988.7	17449.9
713.7	16544.3	16344.8	15532	16327.5	15549.3		711.7	17061.8	17227.5	15108.8	15358.3	16965.3	15113.8	15116.4		710.7	19670	19168	17389.5	19070	17421.2
713.6	16536.4	16385.5	15515.5	16368.5	15532.5		711.6	17362.8	17331.3	15082.5	15355.1	17046.3	15087.5	15090		710.6	19579.9	19258.4	17359.2	19156.7	17390.3
713.5	16823.7	16431.3	15498.8	16414.6	15515.5		711.5	17324.8	17431.4	15051.9	15350.9	17120.1	15056.8	15059.2		710.5	19771.9	19357.7	17329.7	19251.8	17360.3
713.4	16777.1	16477.7	15477.1	16461.3	15493.5		711.4	17295.8	17530.4	15021.3	15351	17188.7	15026.1	15028.6		710.4	19671.9	19462.4	17297.2	19351.9	17327.3
713.3	16867.2	16530.6	15455.9	16514.5	15472		711.3	17486.9	17626.3	14990.8	15356	17249.3	14995.5	14997.9		710.3	19994.6	19576.5	17265.6	19460.8	17295.2
713.2	16799.9	16587.9	15432.8	16572.1	15448.6		711.2	17436.3	17713.9	14957.2	15363.7	17295.8	14961.8	14964.2		710.2	19680.7	19694.2	17229.3	19572.6	17258.4
713.1	16984.2	16652.7	15410.5	16637.1	15426		711.1	17657.9	17794.5	14923.9	15378.3	17328.6	14928.4	14930.8		710.1	19752.1	19823.9	17196.8	19695.5	17225.4
713	16806.2	16721	15384.7	16705.7	15400		711	17677	17862.6	14887.1	15397.2	17341.3	14891.6	14894		710	19983.7	19959.9	17162.8	19823.7	17190.9
712.9	17052.2	16798.9	15361.5	16783.8	15376.5		710.9	17811	17919.9	14849.6	15424	17334.4	14854	14856.4		709.9	20294.8	20099.5	17125.3	19954.5	17153
712.8	17057.5	16879.8	15333.9	16865	15348.6		710.8	17782.5	17964.4	14809.8	15458.3	17304.9	14814.1	14816.5		709.8	20500.2	20240.9	17083.1	20085.7	17110.4
712.7	17061.8	16967.4	15305.7	16952.9	15320.2		710.7	17922.8	17998.6	14769.9	15503	17254.6	14774.1	14776.4		709.7	20500	20383.8	17037.7	20217	17064.5
712.6	17362.8	17061.9	15277	17047.6	15291.3		710.6	18084.5	18021.8	14727.5	15557	17181.6	14731.6	14733.9		709.6	20530.5	20529.7	16991.7	20349.4	17018.1
712.5	17324.8	17158	15242.9	17143.9	15257		710.5	17917.3	18035.4	14682.3	15620.2	17087.1	14686.5	14688.7		709.5	20694.2	20675.6	16944.7	20479.9	16970.6
712.4	17295.8	17260.6	15208.9	17246.8	15222.7		710.4	18107.1	18046.3	14638.9	15697.4	16977.5	14642.9	14645.1		709.4	20915.7	20817.5	16894.8	20604.1	16920.3
712.3	17486.9	17369.2	15174.8	17355.6	15188.4		710.3	18124.9	18051.9	14592.2	15783.2	16850.8	14596.2	14598.4		709.3	20745.6	20951.7	16841.3	20717.9	16866.5
712.2	17436.3	17478.7	15137	17465.3	15150.4		710.2	18089.3	18055.9	14544.8	15878.4	16712.2	14548.7	14550.8		709.2	20952.7	21079.6	16789.5	20822.7	16814.2
712.1	17657.9	17591.7	15099.4	17578.6	15112.6		710.1	18070	18058.9	14497.1	15980.8	16565.3	14501	14503.1		709.1	21094.8	21192.8	16734.1	20909.5	16758.5
712	17677	17701.8	15057.6	17688.8	15070.5		710	18059.7	18058.7	14449.1	16085.1	16412.9	14452.9	14455		709	21328.8	21288.2	16676.1	20975	16700.1
711.9	17811	17809.6	15014.8	17796.8	15027.5		709.9	17875.3	18050.2	14400.5	16184	16257.1	14404.3	14406.4		708.9	21248.2	21360.9	16614.3	21014.1	16637.9
711.8	17782.5	17910.3	14969	17897.8	14981.6		709.8	17886.6	18028.3	14353.8	16270.2	16102.5	14357.5	14359.6		708.8	21248.8	21411.8	16552.7	21027.5	16576
711.7	17922.8	18002.9	14923.1	17990.5	14935.4		709.7	17806.7	17980.6	14306.3	16329.5	15948.1	14310	14312		708.7	21567.3	21437.1	16490.2	21011.2	16513.2
711.6	18084.5	18080.8	14874	18068.6	14886.2		709.6	17736.5	17898.7	14259.3	16352.1	15796.6	14262.9	14264.9		708.6	21340.3	21430.7	16422.8	20959.4	16445.3
711.5	17917.3	18139.1	14821.6	18127.1	14833.6		709.5	17667.7	17775.1	14212.5	16329.6	15649	14216.1	14218.1		708.5	21333.5	21398.8	16357.4	20878.4	16379.6
711.4	18107.1	18179.3	14771	18167.5	14782.8		709.4	17626.4	17607.5	14166.1	16258.9	15505.8	14169.6	14171.6		708.4	21468.7	21338.8	16291.2	20766.1	16313.2
711.3	18124.9	18191.8	14716.4	18180.1	14728.1		709.3	17369.9	17399.1	14119.6	16142.7	15367.1	14123	14125		708.3	21214	21249.3	16222.4	20622.3	16244
711.2	18089.3	18176.2	14660.7	18164.7	14672.2		709.2	17163.1	17161.5	14075.9	15992.2	15236.4	14079.3	14081.2		708.2	21227.1	21136.7	16156	20455	16177.4
711.1	18070	18131.7	14604.7	18120.4	14616		709.1	17174.5	16905.1	14034.4	15817.9	15113	14037.7	14039.6		708.1	21356.4	20998.8	16088.6	20264	16109.6
711	18059.7	18057.4	14548	18046.2	14559.2		709	16781	16638.7	13992.2	15628.3	14994.2	13995.5	13997.4		708	21076	20835.1	16018.6	20051.9	16039.3
710.9	17875.3	17954	14490.6	17943	14501.6		708.9	16697.9	16377.3	13954.7	15438.4	14885.2	13957.9	13959.8		707.9	21291.1	20651.8	15951.4	19828.1	15971.8
710.8	17886.6	17826.3	14435.3	17815.5	14446.1		708.8	16387	16123.9	13917.8	15251.5	14782	13921	13922.9		707.8	20665.4	20443	15880.4	19589.8	15900.5
710.7	17806.7	17674.5	14378.9	17663.8	14389.6		708.7	16149.1	15886.4	13884.6	15075.6	14687.3	13887.8	13889.6		707.7	20664.1	20220.6	15816.8	19352.2	15836.6
710.6	17736.5	17503.7	14322.9	17493.1	14333.4		708.6	15837.8	15666.5	13854.2	14912.7	14600	13857.3	13859.1		707.6	20463.7	19978.2	15752.4	19110	15771.9
710.5	17667.7	17318	14267.1	17307.7	14277.5		708.5	15500.3	15466.8	13827.5	14765.4	14521	13830.6	13832.4		707.5	19866.9	19721.4	15689.7	18869.1	15709
710.4	17626.4	17121.7	14211.5	17111.5	14221.7		708.4	15207.8	15287.7	13805	14634.5	14450.4	13808	13809.8		707.4	19450.6	19459.3	15634.2	18636.8	15653.2
710.3	17369.9	16918	14155.7	16907.9	14165.8		708.3	15123.9	15128.2	13786.2	14519.4	14387.3	13789.2	13790.9		707.3	19394.6	19194	15583.5	18412.8	15602.2
710.2	17163.1	16714	14103.2	16704	14113.1		708.2	14998.9	14984.9	13768.2	14416.6	14328.9	13771.1	13772.9		707.2	18687.4	18926.1	15532.8	18193.8	15551.3
710.1	17174.5	16511.8	14053.1	16502	14063		708.1	14761.8	14857.1	13751.6	14326	14275.2	13754.5	13756.3		707.1	18498.2	18668.2	15490.9	17989.6	15509.1
710	16781	16310.4	14002.1	16300.7	14011.8		708	14558	14745.3	13738.1	14248.1	14227.8	13740.9	13742.6		707	18251.4	18417.5	15450.9	17794.2	15468.9
709.9	16697.9	16118.1	13956.7	16108.6	13966.2		707.9	14429.4	14647.6	13727	14181.5	14185.8	13729.9	13731.6		706.9	17789	18177.4	15413.6	17608.9	15431.4
709.8	16387	15931.4	13911.9	15922	13921.3		707.8	14323.8	14561.7	13717.6	14124.1	14148	13720.4	13722.1		706.8	17641.7	17952.6	15382.1	17436.9	15399.6
709.7	16149.1	15755.1	13871.5	15745.9	13880.7		707.7	14430.6	14486.4	13709.5	14074.7	14114	13712.2	13713.9		706.7	17158.5	17740.3	15352	17274.3	15369.4
709.6	15837.8	15588.7	13834.2	15579.5	13843.4		707.6	14352.3	14417.4	13699.8	14029.4	14080.6	13702.5	13704.1		706.6	16611.8	17545.5	15328	17125.5	15345.1
709.5	15500.3	15433.9	13801.5	15424.9	13810.5		707.5	14168.6	14356.2	13691	13990	14050.2	13693.7	13695.3		706.5	16649	17369.4	15311	16991.5	15327.8
709.4	15207.8	15291.5	13773.7	15282.5	13782.6		707.4	14133.2	14303.4	13684.6	13957.1	14024	13687.2	13688.8		706.4	16447.5	17204.2	15293.2	16864.3	15309.8
709.3	15123.9	15160.6	13750.3	15151.8	13759.1		707.3	14282.8	14256.1	13678.5	13928.1	13999.8	13681.2	13682.8		706.3	16404.6	17052.6	15277.8	16747	15294.3
709.2	14998.9	15038.1	13727.8	15029.4	13736.5		707.2	14011.2	14211.1	13670.4	13899.9	13974.9	13673	13674.6		706.2	16106.2	16912.2	15262.8	16637	15279.1
709.1	14761.8	14924.3	13707	14915.7	13715.6		707.1	13974.2	14173.5	13665.8	13877.7	13955	13668.4	13670		706.1	15995.7	16785.9	15251.6	16537.6	15267.7
709	14558	14821	13689.8	14812.5	13698.3		707	13799.8	14139.5	13661.7	13858	13936.6	13664.2	13665.8		706	15871.1	16670.5	15241.7	16446	15257.6
708.9	14429.4	14727.3	13675.6	14718.9	13684		706.9	13826.4	14110.7	13659.8	13842.4	13921.7	13662.3	13663.9		705.9	15712.4	16565.6	15233.4	16362	15249
708.8	14323.8	14641.6	13663.3	14633.4	13671.5		706.8	13722.3	14083.9	13657.6	13827.8	13907.3	13660	13661.6		705.8	15556.3	16470.9	15227	16285.7	15242.5
708.7	14430.6	14563.5	13652.5	14555.4	13660.6		706.7	13844.9	14060.6	13656.7	13815.9	13895.2	13659.1	13660.7		705.7	15328.5	16386	15222.6	16216.8	15237.9
708.6	14352.3	14489	13639.8	14480.9	13647.8		706.6	13673.5	14037.6	13654.2	13803.3	13882.2	13656.6	13658.1		705.6	15282.1	16311	15221.2	16155.9	15236.3
708.5	14168.6	14420.7	13628.1	14412.7	13636.1		706.5	13637.7	14018.4	13654	13794	13872.2	13656.3	13657.8		705.5	15220.4	16243	15220.4	16100.2	15235.3
708.4	14133.2	14360	13619.3	14352.1	13627.1		706.4	13692.4	14001.2	13654.2	13785.9	13863.3	13656.5	13658
708.3	14282.8	14304.1	13610.9	14296.4	13618.6		706.3	13751.2	13984.5	13653.6	13777.9	13854.2	13656	13657.4
708.2	14011.2	14249.8	13599.9	14242.1	13607.6		706.2	13874.7	13968.2	13652.3	13769.6	13844.9	13654.6	13656
708.1	13974.2	14203.5	13593.2	14195.9	13600.8		706.1	13606	13951.3	13649.4	13760.3	13834.4	13651.6	13653
708	13799.8	14161	13587	14153.5	13594.4		706	13673.4	13938.9	13649.9	13755	13827.9	13652.2	13653.6
707.9	13826.4	14124.4	13583.5	14117	13590.9		705.9	13671.2	13926.4	13649.6	13749.2	13821	13651.8	13653.2
707.8	13722.3	14090.1	13579.5	14082.8	13586.8		705.8	13749.5	13914.7	13649.3	13743.9	13814.4	13651.5	13652.9
707.7	13844.9	14060	13577.2	14052.8	13584.4		705.7	13656.3	13902.7	13648	13737.9	13807.1	13650.1	13651.5
707.6	13673.5	14030.1	13572.8	14023	13579.9		705.6	13729.8	13892.6	13647.9	13733.5	13801.3	13650	13651.4
707.5	13637.7	14005	13571.1	13998	13578.2		705.5	13734.2	13882	13646.8	13728.4	13794.9	13648.9	13650.2
707.4	13692.4	13982.4	13570.1	13975.4	13577		705.4	13600	13872	13645.6	13723.5	13788.6	13647.7	13649
707.3	13751.2	13960.5	13568.1	13953.6	13575		705.3	13586.2	13864.2	13646.2	13720.6	13784.4	13648.3	13649.6
707.2	13874.7	13939.1	13565.1	13932.3	13571.9		705.2	13594.3	13857.1	13647	13718.1	13780.7	13649	13650.4
707.1	13606	13917	13560	13910.2	13566.8		705.1	13522.7	13850.3	13647.7	13715.7	13777	13649.7	13651
707	13673.4	13900.4	13559.3	13893.7	13565.9		705	13649.4	13845	13649.4	13714.5	13774.6	13651.4	13652.7
706.9	13671.2	13883.8	13557.4	13877.2	13564
706.8	13749.5	13868.2	13555.5	13861.7	13562
706.7	13656.3	13852.2	13552.4	13845.8	13558.8
706.6	13729.8	13838.5	13550.7	13832.1	13557
706.5	13734.2	13824.3	13547.7	13818	13554
706.4	13600	13810.7	13544.7	13804.5	13550.9
706.3	13586.2	13799.8	13543.8	13793.6	13550
706.2	13594.3	13789.7	13543.1	13783.6	13549.2
706.1	13522.7	13780	13542.3	13774	13548.3
706	13649.4	13771.9	13542.6	13765.9	13548.5
705.9	13862.9	13762.2	13540.8	13756.3	13546.7
705.8	13698.1	13749.4	13535.6	13743.5	13541.4
705.7	13654.6	13739.6	13532.9	13733.8	13538.7
705.6	13564.5	13730.8	13530.9	13725	13536.6
705.5	13596.8	13723.7	13530.4	13718.1	13536
705.4	13645.3	13716.5	13529.3	13710.9	13534.9
705.3	13548.6	13708.7	13527.4	13703.2	13532.9
705.2	13636.4	13702.8	13527	13697.3	13532.5
705.1	13424.6	13695.6	13525.2	13690.2	13530.7
705	13526.9	13692.2	13526.9	13686.8	13532.3

## Sheet: Fig.2g
	Fe+3 Normalized area	Fe+1 Normalized area
1	1	0	FeN
2	0.66	0.34	FeN/Fe3N
3	0	1	Fe3N

## Sheet: Fig. 3a
	CO FE			H2 FE
E(V vs. RHE)
-0.2	67.3346	72.6252	52.9058	32.5268	22.3259	53.2149
-0.3	81.1623	75.7515	68.537	30.2655	36.3258	41.3425
-0.4	88.1162	103.888	98.8376	10.23	21.325	8.236
-0.5	94.9298	90.3256	93.3265	20.6868	8.638	31.5886
-0.6	90.1603	89.4722	96.355	25.6399	30.3255	8.63225
-0.7	82.1442	101.002	92.3654	30.269	10.3654	20.3687
-0.8	92.1442	81.1623	92.3654	20.3157	31.5987	10.366
-0.9	86.5731	90.3246	79.3465	20.9475	6.34548	30.2465
-1	64.6607	78.3651	59.3629	30.2654	20.3655	40.3212
-1.1	41.6217	70.3695	63.2156	48.6321	25.3615	38.2285
-1.3	34.4288	48.6373	42.2315	59.6321	39.5413	28.6312
	--
	--

## Sheet: Fig. 3b
GC image			Fig. 3b Insert
Time	Intensity		E (V vs. RHE)	Conversion efficient
0	0			CO	CO2
0	-9		-0.8	56.3	43.7
0	-13		-0.7	36.3	63.7
0	-24		-0.6	26.1	73.9
0	-28		-0.5	30	70
0	-28
0.01667	-21
0.01667	-4
0.01667	11
0.01667	11
0.01667	16
0.03333	21
0.03333	20
0.03333	33
0.03333	22
0.05	3
0.05	-17
0.05	-38
0.05	-46
0.05	-59
0.05	-75
0.06667	-89
0.06667	-99
0.06667	-97
0.06667	-101
0.06667	-96
0.08333	-84
0.08333	-63
0.08333	-49
0.08333	-43
0.1	-34
0.1	-47
0.1	-40
0.1	-40
0.1	-93
0.1	-188
0.11667	-176
0.11667	-460
0.11667	-1075
0.11667	-1947
0.11667	-3112
0.13333	-4078
0.13333	-4717
0.13333	-5082
0.13333	-5304
0.15	-5419
0.15	-5486
0.15	-5519
0.15	-5510
0.15	-5504
0.15	-5440
0.16667	-5363
0.16667	-5265
0.16667	-5163
0.16667	-5124
0.16667	-5040
0.18333	-4951
0.18333	-4876
0.18333	-4789
0.18333	-4744
0.2	-4690
0.2	-4612
0.2	-4513
0.2	-4399
0.2	-4295
0.2	-4221
0.21667	-4166
0.21667	-4281
0.21667	-4580
0.21667	-4986
0.21667	-5473
0.23333	-5853
0.23333	-6037
0.23333	-6066
0.23333	-5977
0.25	-5822
0.25	-5683
0.25	-5534
0.25	-5384
0.25	-5201
0.25	-4989
0.26667	-4781
0.26667	-4580
0.26667	-4384
0.26667	-4155
0.26667	-3923
0.28333	-3712
0.28333	-3518
0.28333	-3364
0.28333	-3216
0.3	-3049
0.3	-2906
0.3	-2766
0.3	-2647
0.3	-2537
0.3	-2399
0.31667	-2275
0.31667	-2158
0.31667	-2053
0.31667	-1959
0.31667	-1848
0.33333	-1736
0.33333	-1626
0.33333	-1524
0.33333	-1422
0.35	-1324
0.35	-1208
0.35	-1112
0.35	-1038
0.35	-963
0.35	-909
0.36667	-826
0.36667	-742
0.36667	-676
0.36667	-606
0.36667	-571
0.38333	-533
0.38333	-448
0.38333	-415
0.38333	-366
0.4	-349
0.4	-361
0.4	-328
0.4	-311
0.4	-275
0.4	-261
0.41667	-256
0.41667	-246
0.41667	-252
0.41667	-225
0.41667	-183
0.43333	-149
0.43333	-126
0.43333	-105
0.43333	-102
0.45	-138
0.45	-163
0.45	-199
0.45	-200
0.45	-143
0.45	-70
0.46667	0
0.46667	49
0.46667	109
0.46667	184
0.46667	222
0.48333	241
0.48333	241
0.48333	207
0.48333	216
0.5	224
0.5	234
0.5	236
0.5	230
0.5	217
0.5	182
0.51667	162
0.51667	134
0.51667	124
0.51667	121
0.51667	123
0.53333	119
0.53333	95
0.53333	80
0.53333	54
0.55	34
0.55	27
0.55	16
0.55	0
0.55	8
0.55	11
0.56667	28
0.56667	54
0.56667	70
0.56667	73
0.56667	43
0.58333	22
0.58333	0
0.58333	0
0.58333	14
0.6	32
0.6	58
0.6	78
0.6	102
0.6	101
0.6	73
0.61667	54
0.61667	19
0.61667	20
0.61667	46
0.61667	71
0.63333	111
0.63333	113
0.63333	119
0.63333	107
0.65	97
0.65	97
0.65	99
0.65	104
0.65	110
0.65	123
0.66667	140
0.66667	167
0.66667	177
0.66667	171
0.66667	133
0.68333	97
0.68333	87
0.68333	112
0.68333	167
0.7	221
0.7	290
0.7	339
0.7	399
0.7	466
0.7	532
0.71667	611
0.71667	686
0.71667	758
0.71667	820
0.71667	921
0.73333	1011
0.73333	1102
0.73333	1229
0.73333	1337
0.75	1466
0.75	1623
0.75	1779
0.75	1925
0.75	2036
0.75	2178
0.76667	2308
0.76667	2419
0.76667	2552
0.76667	2640
0.76667	2729
0.78333	2836
0.78333	2983
0.78333	3127
0.78333	3228
0.8	3311
0.8	3295
0.8	3223
0.8	3106
0.8	2920
0.8	2705
0.81667	2471
0.81667	2224
0.81667	2002
0.81667	1793
0.81667	1599
0.83333	1404
0.83333	1241
0.83333	1092
0.83333	956
0.85	883
0.85	774
0.85	662
0.85	565
0.85	438
0.85	345
0.86667	266
0.86667	178
0.86667	84
0.86667	0
0.86667	12
0.88333	102
0.88333	364
0.88333	925
0.88333	1995
0.9	4152
0.9	8383
0.9	16484
0.9	31365
0.9	57178
0.9	98854
0.91667	160569
0.91667	243366
0.91667	343529
0.91667	454268
0.91667	568390
0.93333	681189
0.93333	791330
0.93333	899461
0.93333	1006583
0.95	1113166
0.95	1219383
0.95	1324798
0.95	1428681
0.95	1530221
0.95	1628541
0.96667	1723370
0.96667	1814156
0.96667	1900543
0.96667	1982532
0.96667	2059802
0.98333	2132244
0.98333	2200138
0.98333	2262992
0.98333	2320802
1	2373854
1	2421801
1	2464892
1	2502742
1	2535071
1	2561865
1.01667	2582811
1.01667	2597951
1.01667	2607115
1.01667	2610020
1.01667	2606750
1.03333	2597002
1.03333	2580974
1.03333	2558925
1.03333	2530920
1.05	2497149
1.05	2457862
1.05	2413134
1.05	2363650
1.05	2309908
1.05	2252534
1.06667	2192038
1.06667	2128722
1.06667	2063495
1.06667	1996920
1.06667	1929534
1.08333	1861859
1.08333	1794539
1.08333	1727572
1.08333	1661630
1.1	1597128
1.1	1534205
1.1	1473353
1.1	1414703
1.1	1358436
1.1	1304486
1.11667	1252917
1.11667	1203730
1.11667	1157008
1.11667	1112727
1.11667	1070958
1.13333	1031581
1.13333	994281
1.13333	959138
1.13333	926186
1.15	895178
1.15	865992
1.15	838605
1.15	812696
1.15	788292
1.15	765381
1.16667	743695
1.16667	723243
1.16667	703946
1.16667	685624
1.16667	668311
1.18333	651928
1.18333	636357
1.18333	621545
1.18333	607394
1.2	593812
1.2	580852
1.2	568542
1.2	556750
1.2	545396
1.2	534510
1.21667	524022
1.21667	513966
1.21667	504290
1.21667	494930
1.21667	485951
1.23333	477211
1.23333	468778
1.23333	460611
1.23333	452672
1.25	445087
1.25	437741
1.25	430576
1.25	423665
1.25	416936
1.25	410481
1.26667	404310
1.26667	398303
1.26667	392468
1.26667	386763
1.26667	381124
1.28333	375634
1.28333	370273
1.28333	365085
1.28333	360172
1.3	355339
1.3	350691
1.3	346122
1.3	341584
1.3	337211
1.3	332913
1.31667	328787
1.31667	324755
1.31667	320842
1.31667	317048
1.31667	313278
1.33333	309627
1.33333	306081
1.33333	302658
1.33333	299297
1.35	295995
1.35	292710
1.35	289436
1.35	286303
1.35	283291
1.35	280437
1.36667	277713
1.36667	275100
1.36667	272596
1.36667	270229
1.36667	268004
1.38333	265955
1.38333	264163
1.38333	262635
1.38333	261429
1.4	260544
1.4	260003
1.4	259820
1.4	260059
1.4	260706
1.4	261844
1.41667	263409
1.41667	265340
1.41667	267669
1.41667	270297
1.41667	273266
1.43333	276434
1.43333	279744
1.43333	283005
1.43333	286069
1.45	288938
1.45	291459
1.45	293569
1.45	295164
1.45	296183
1.45	296565
1.46667	296214
1.46667	295144
1.46667	293312
1.46667	290750
1.46667	287515
1.48333	283696
1.48333	279406
1.48333	274632
1.48333	269556
1.5	264235
1.5	258738
1.5	253161
1.5	247580
1.5	242056
1.5	236621
1.51667	231387
1.51667	226327
1.51667	221485
1.51667	216868
1.51667	212505
1.53333	208416
1.53333	204551
1.53333	200987
1.53333	197646
1.55	194522
1.55	191617
1.55	188883
1.55	186339
1.55	183965
1.55	181801
1.56667	179790
1.56667	177959
1.56667	176229
1.56667	174584
1.56667	173013
1.58333	171474
1.58333	170061
1.58333	168684
1.58333	167390
1.6	166188
1.6	165023
1.6	163903
1.6	162808
1.6	161740
1.6	160695
1.61667	159698
1.61667	158719
1.61667	157780
1.61667	156853
1.61667	155939
1.63333	155065
1.63333	154193
1.63333	153314
1.63333	152475
1.65	151650
1.65	150809
1.65	150036
1.65	149244
1.65	148452
1.65	147687
1.66667	146921
1.66667	146156
1.66667	145398
1.66667	144655
1.66667	143918
1.68333	143212
1.68333	142503
1.68333	141794
1.68333	141081
1.7	140369
1.7	139697
1.7	139046
1.7	138390
1.7	137758
1.7	137111
1.71667	136470
1.71667	135848
1.71667	135218
1.71667	134609
1.71667	134005
1.73333	133404
1.73333	132815
1.73333	132230
1.73333	131651
1.75	131073
1.75	130498
1.75	129913
1.75	129331
1.75	128770
1.75	128184
1.76667	127620
1.76667	127040
1.76667	126470
1.76667	125946
1.76667	125429
1.78333	124930
1.78333	124420
1.78333	123884
1.78333	123341
1.8	122801
1.8	122299
1.8	121837
1.8	121366
1.8	120896
1.8	120400
1.81667	119868
1.81667	119353
1.81667	118849
1.81667	118346
1.81667	117864
1.83333	117424
1.83333	116975
1.83333	116540
1.83333	116117
1.85	115655
1.85	115218
1.85	114787
1.85	114330
1.85	113875
1.85	113413
1.86667	112980
1.86667	112575
1.86667	112223
1.86667	111893
1.86667	111518
1.88333	111132
1.88333	110715
1.88333	110289
1.88333	109925
1.9	109576
1.9	109236
1.9	108881
1.9	108495
1.9	108086
1.9	107661
1.91667	107236
1.91667	106805
1.91667	106408
1.91667	106052
1.91667	105718
1.93333	105386
1.93333	105038
1.93333	104655
1.93333	104259
1.95	103871
1.95	103482
1.95	103117
1.95	102757
1.95	102401
1.95	102074
1.96667	101746
1.96667	101436
1.96667	101120
1.96667	100778
1.96667	100452
1.98333	100139
1.98333	99831
1.98333	99518
1.98333	99166
2	98805
2	98453
2	98128
2	97829
2	97508
2	97181
2.01667	96875
2.01667	96556
2.01667	96271
2.01667	95991
2.01667	95691
2.03333	95427
2.03333	95136
2.03333	94834
2.03333	94527
2.05	94193
2.05	93887
2.05	93594
2.05	93310
2.05	93031
2.05	92733
2.06667	92442
2.06667	92162
2.06667	91917
2.06667	91683
2.06667	91437
2.08333	91177
2.08333	90895
2.08333	90640
2.08333	90371
2.1	90083
2.1	89788
2.1	89440
2.1	89129
2.1	88822
2.1	88520
2.11667	88248
2.11667	87974
2.11667	87742
2.11667	87501
2.11667	87248
2.13333	86990
2.13333	86714
2.13333	86455
2.13333	86203
2.15	85924
2.15	85632
2.15	85340
2.15	85056
2.15	84780
2.15	84524
2.16667	84259
2.16667	83990
2.16667	83740
2.16667	83486
2.16667	83251
2.18333	83024
2.18333	82793
2.18333	82567
2.18333	82343
2.2	82097
2.2	81864
2.2	81621
2.2	81363
2.2	81104
2.2	80822
2.21667	80549
2.21667	80265
2.21667	80010
2.21667	79767
2.21667	79541
2.23333	79326
2.23333	79107
2.23333	78892
2.23333	78663
2.25	78431
2.25	78179
2.25	77951
2.25	77725
2.25	77510
2.25	77304
2.26667	77064
2.26667	76834
2.26667	76613
2.26667	76389
2.26667	76182
2.28333	75974
2.28333	75748
2.28333	75521
2.28333	75286
2.3	75054
2.3	74827
2.3	74622
2.3	74436
2.3	74249
2.3	74082
2.31667	73896
2.31667	73688
2.31667	73470
2.31667	73253
2.31667	73018
2.33333	72805
2.33333	72586
2.33333	72369
2.33333	72190
2.35	71990
2.35	71788
2.35	71582
2.35	71353
2.35	71129
2.35	70921
2.36667	70692
2.36667	70479
2.36667	70292
2.36667	70107
2.36667	69925
2.38333	69741
2.38333	69543
2.38333	69343
2.38333	69171
2.4	69004
2.4	68831
2.4	68646
2.4	68426
2.4	68217
2.4	68009
2.41667	67802
2.41667	67628
2.41667	67421
2.41667	67214
2.41667	67016
2.43333	66796
2.43333	66612
2.43333	66419
2.43333	66239
2.45	66079
2.45	65899
2.45	65724
2.45	65537
2.45	65364
2.45	65189
2.46667	65005
2.46667	64813
2.46667	64587
2.46667	64368
2.46667	64138
2.48333	63905
2.48333	63673
2.48333	63419
2.48333	63181
2.5	62946
2.5	62732
2.5	62556
2.5	62386
2.5	62207
2.5	62014
2.51667	61787
2.51667	61589
2.51667	61383
2.51667	61199
2.51667	61023
2.53333	60812
2.53333	60661
2.53333	60481
2.53333	60304
2.55	60106
2.55	59886
2.55	59699
2.55	59531
2.55	59395
2.55	59246
2.56667	59096
2.56667	58959
2.56667	58833
2.56667	58732
2.56667	58748
2.58333	59058
2.58333	60019
2.58333	62148
2.58333	66057
2.6	72550
2.6	82487
2.6	96626
2.6	115570
2.6	139536
2.6	168420
2.61667	201687
2.61667	238541
2.61667	278049
2.61667	319029
2.61667	360570
2.63333	401826
2.63333	441953
2.63333	480362
2.63333	516682
2.65	550701
2.65	582393
2.65	611787
2.65	638881
2.65	663677
2.65	686452
2.66667	707312
2.66667	726376
2.66667	743909
2.66667	760037
2.66667	774901
2.68333	788650
2.68333	801247
2.68333	812809
2.68333	823524
2.7	833387
2.7	842467
2.7	850771
2.7	858253
2.7	865237
2.7	871725
2.71667	877715
2.71667	883414
2.71667	888521
2.71667	893115
2.71667	897489
2.73333	901407
2.73333	904905
2.73333	908274
2.73333	911315
2.75	914243
2.75	916900
2.75	919355
2.75	921529
2.75	923313
2.75	924928
2.76667	926346
2.76667	927723
2.76667	928968
2.76667	930211
2.76667	931147
2.78333	931759
2.78333	932305
2.78333	932792
2.78333	933173
2.8	933496
2.8	933604
2.8	933573
2.8	933571
2.8	933442
2.8	933258
2.81667	932944
2.81667	932439
2.81667	931765
2.81667	930956
2.81667	929951
2.83333	928813
2.83333	927645
2.83333	926449
2.83333	925375
2.85	924207
2.85	922907
2.85	921596
2.85	920121
2.85	918627
2.85	917036
2.86667	915206
2.86667	913196
2.86667	911062
2.86667	908728
2.86667	906297
2.88333	903862
2.88333	901355
2.88333	899035
2.88333	896660
2.9	894026
2.9	891236
2.9	888305
2.9	885331
2.9	882299
2.9	879208
2.91667	876090
2.91667	872808
2.91667	869482
2.91667	866154
2.91667	862470
2.93333	858718
2.93333	854869
2.93333	850953
2.93333	847046
2.95	843075
2.95	838914
2.95	834568
2.95	830167
2.95	825708
2.95	821293
2.96667	816689
2.96667	812011
2.96667	807074
2.96667	802016
2.96667	796905
2.98333	791596
2.98333	786263
2.98333	780799
2.98333	775135
3	769377
3	763380
3	757210
3	751011
3	744597
3	738152
3.01667	731676
3.01667	725135
3.01667	718430
3.01667	711515
3.01667	704518
3.03333	697363
3.03333	690183
3.03333	683030
3.03333	675598
3.05	667935
3.05	660114
3.05	652188
3.05	644185
3.05	636229
3.05	628262
3.06667	620241
3.06667	612121
3.06667	603888
3.06667	595476
3.06667	586997
3.08333	578608
3.08333	570153
3.08333	561673
3.08333	553168
3.1	544562
3.1	536022
3.1	527623
3.1	519183
3.1	510896
3.1	502641
3.11667	494370
3.11667	486269
3.11667	478165
3.11667	470160
3.11667	462276
3.13333	454438
3.13333	446713
3.13333	439116
3.13333	431692
3.15	424357
3.15	417203
3.15	410200
3.15	403313
3.15	396549
3.15	389861
3.16667	383384
3.16667	377054
3.16667	370862
3.16667	364847
3.16667	358885
3.18333	353093
3.18333	347522
3.18333	342076
3.18333	336819
3.2	331680
3.2	326607
3.2	321681
3.2	316848
3.2	312109
3.2	307555
3.21667	303122
3.21667	298762
3.21667	294472
3.21667	290294
3.21667	286198
3.23333	282230
3.23333	278397
3.23333	274636
3.23333	271017
3.25	267506
3.25	264109
3.25	260770
3.25	257454
3.25	254193
3.25	250991
3.26667	247921
3.26667	244968
3.26667	242101
3.26667	239296
3.26667	236497
3.28333	233746
3.28333	231039
3.28333	228401
3.28333	225870
3.3	223390
3.3	220984
3.3	218624
3.3	216310
3.3	214055
3.3	211830
3.31667	209645
3.31667	207476
3.31667	205377
3.31667	203299
3.31667	201270
3.33333	199303
3.33333	197335
3.33333	195413
3.33333	193525
3.35	191637
3.35	189787
3.35	188006
3.35	186244
3.35	184550
3.35	182877
3.36667	181226
3.36667	179622
3.36667	178043
3.36667	176483
3.36667	174948
3.38333	173429
3.38333	171983
3.38333	170580
3.38333	169192
3.4	167843
3.4	166470
3.4	165098
3.4	163745
3.4	162394
3.4	161070
3.41667	159798
3.41667	158554
3.41667	157313
3.41667	156105
3.41667	154891
3.43333	153682
3.43333	152540
3.43333	151406
3.43333	150293
3.45	149185
3.45	148081
3.45	146958
3.45	145884
3.45	144849
3.45	143839
3.46667	142857
3.46667	141865
3.46667	140906
3.46667	139945
3.46667	138999
3.48333	138067
3.48333	137123
3.48333	136170
3.48333	135219
3.5	134275
3.5	133375
3.5	132493
3.5	131658
3.5	130852
3.5	130020
3.51667	129208
3.51667	128378
3.51667	127540
3.51667	126697
3.51667	125854
3.53333	125025
3.53333	124252
3.53333	123503
3.53333	122767
3.55	122052
3.55	121288
3.55	120526
3.55	119783
3.55	119066
3.55	118383
3.56667	117734
3.56667	117083
3.56667	116422
3.56667	115752
3.56667	115103
3.58333	114462
3.58333	113816
3.58333	113183
3.58333	112526
3.6	111872
3.6	111241
3.6	110619
3.6	110034
3.6	109477
3.6	108878
3.61667	108297
3.61667	107711
3.61667	107111
3.61667	106565
3.61667	106040
3.63333	105481
3.63333	104936
3.63333	104390
3.63333	103819
3.65	103312
3.65	102812
3.65	102335
3.65	101871
3.65	101381
3.65	100879
3.66667	100337
3.66667	99805
3.66667	99290
3.66667	98790
3.66667	98302
3.68333	97823
3.68333	97379
3.68333	96933
3.68333	96514
3.7	96074
3.7	95581
3.7	95105
3.7	94656
3.7	94238
3.7	93861
3.71667	93485
3.71667	93068
3.71667	92632
3.71667	92158
3.71667	91698
3.73333	91264
3.73333	90844
3.73333	90442
3.73333	90034
3.75	89612
3.75	89193
3.75	88813
3.75	88457
3.75	88121
3.75	87768
3.76667	87392
3.76667	87001
3.76667	86629
3.76667	86290
3.76667	85982
3.78333	85672
3.78333	85323
3.78333	84960
3.78333	84578
3.8	84217
3.8	83857
3.8	83528
3.8	83195
3.8	82849
3.8	82527
3.81667	82210
3.81667	81906
3.81667	81614
3.81667	81309
3.81667	80991
3.83333	80697
3.83333	80425
3.83333	80161
3.83333	79898
3.85	79611
3.85	79294
3.85	78996
3.85	78693
3.85	78405
3.85	78122
3.86667	77816
3.86667	77516
3.86667	77169
3.86667	76847
3.86667	76547
3.88333	76238
3.88333	75975
3.88333	75705
3.88333	75455
3.9	75186
3.9	74895
3.9	74636
3.9	74376
3.9	74145
3.9	73923
3.91667	73665
3.91667	73397
3.91667	73123
3.91667	72890
3.91667	72648
3.93333	72385
3.93333	72133
3.93333	71839
3.93333	71561
3.95	71291
3.95	71030
3.95	70772
3.95	70501
3.95	70269
3.95	70027
3.96667	69823
3.96667	69646
3.96667	69432
3.96667	69218
3.96667	68969
3.98333	68739
3.98333	68521
3.98333	68330
3.98333	68147
4	67929
4	67723
4	67503
4	67271
4	67036
4	66826
4.01667	66618
4.01667	66411
4.01667	66219
4.01667	66002
4.01667	65784
4.03333	65587
4.03333	65375
4.03333	65158
4.03333	64948
4.05	64736
4.05	64554
4.05	64386
4.05	64218
4.05	64060
4.05	63883
4.06667	63720
4.06667	63531
4.06667	63324
4.06667	63112
4.06667	62889
4.08333	62714
4.08333	62555
4.08333	62404
4.08333	62290
4.1	62159
4.1	62025
4.1	61883
4.1	61678
4.1	61467
4.1	61261
4.11667	60999
4.11667	60695
4.11667	60401
4.11667	60115
4.11667	59874
4.13333	59703
4.13333	59503
4.13333	59312
4.13333	59132
4.15	58933
4.15	58768
4.15	58581
4.15	58402
4.15	58243
4.15	58086
4.16667	57935
4.16667	57791
4.16667	57646
4.16667	57495
4.16667	57351
4.18333	57203
4.18333	57041
4.18333	56881
4.18333	56716
4.2	56530
4.2	56378
4.2	56224
4.2	56074
4.2	55950
4.2	55811
4.21667	55677
4.21667	55551
4.21667	55403
4.21667	55256
4.21667	55095
4.23333	54930
4.23333	54785
4.23333	54633
4.23333	54490
4.25	54354
4.25	54231
4.25	54118
4.25	54032
4.25	53924
4.25	53808
4.26667	53694
4.26667	53552
4.26667	53417
4.26667	53269
4.26667	53114
4.28333	52970
4.28333	52827
4.28333	52707
4.28333	52582
4.3	52466
4.3	52411
4.3	52342
4.3	52293
4.3	52212
4.3	52089
4.31667	51960
4.31667	51805
4.31667	51675
4.31667	51538
4.31667	51392
4.33333	51262
4.33333	51141
4.33333	51019
4.33333	50944
4.35	50873
4.35	50778
4.35	50707
4.35	50579
4.35	50449
4.35	50326
4.36667	50153
4.36667	50007
4.36667	49845
4.36667	49708
4.36667	49615
4.38333	49523
4.38333	49458
4.38333	49376
4.38333	49274
4.4	49201
4.4	49112
4.4	49017
4.4	48900
4.4	48752
4.4	48605
4.41667	48455
4.41667	48353
4.41667	48230
4.41667	48124
4.41667	48038
4.43333	47942
4.43333	47867
4.43333	47762
4.43333	47641
4.45	47516
4.45	47381
4.45	47277
4.45	47182
4.45	47091
4.45	47029
4.46667	46943
4.46667	46840
4.46667	46731
4.46667	46610
4.46667	46506
4.48333	46423
4.48333	46347
4.48333	46263
4.48333	46163
4.5	46057
4.5	45943
4.5	45836
4.5	45740
4.5	45655
4.5	45591
4.51667	45520
4.51667	45457
4.51667	45391
4.51667	45331
4.51667	45284
4.53333	45222
4.53333	45160
4.53333	45070
4.53333	44986
4.55	44918
4.55	44802
4.55	44696
4.55	44598
4.55	44489
4.55	44417
4.56667	44345
4.56667	44239
4.56667	44129
4.56667	44029
4.56667	43907
4.58333	43809
4.58333	43703
4.58333	43613
4.58333	43538
4.6	43430
4.6	43331
4.6	43239
4.6	43146
4.6	43101
4.6	43058
4.61667	42999
4.61667	42935
4.61667	42846
4.61667	42762
4.61667	42660
4.63333	42566
4.63333	42475
4.63333	42381
4.63333	42318
4.65	42240
4.65	42157
4.65	42076
4.65	41964
4.65	41870
4.65	41774
4.66667	41692
4.66667	41630
4.66667	41561
4.66667	41494
4.66667	41420
4.68333	41342
4.68333	41255
4.68333	41182
4.68333	41108
4.7	41063
4.7	41010
4.7	40938
4.7	40847
4.7	40740
4.7	40625
4.71667	40517
4.71667	40455
4.71667	40377
4.71667	40323
4.71667	40276
4.73333	40214
4.73333	40155
4.73333	40103
4.73333	40038
4.75	39951
4.75	39894
4.75	39807
4.75	39728
4.75	39670
4.75	39587
4.76667	39506
4.76667	39432
4.76667	39343
4.76667	39250
4.76667	39183
4.78333	39133
4.78333	39085
4.78333	39037
4.78333	39013
4.8	38955
4.8	38903
4.8	38862
4.8	38787
4.8	38713
4.8	38644
4.81667	38583
4.81667	38531
4.81667	38463
4.81667	38394
4.81667	38308
4.83333	38230
4.83333	38161
4.83333	38130
4.83333	38078
4.85	38010
4.85	37960
4.85	37862
4.85	37806
4.85	37775
4.85	37732
4.86667	37695
4.86667	37623
4.86667	37556
4.86667	37488
4.86667	37428
4.88333	37381
4.88333	37314
4.88333	37269
4.88333	37195
4.9	37133
4.9	37086
4.9	37049
4.9	37003
4.9	36951
4.9	36889
4.91667	36792
4.91667	36711
4.91667	36645
4.91667	36581
4.91667	36542
4.93333	36526
4.93333	36471
4.93333	36432
4.93333	36382
4.95	36312
4.95	36266
4.95	36198
4.95	36144
4.95	36090
4.95	36044
4.96667	36016
4.96667	35942
4.96667	35906
4.96667	35883
4.96667	35845
4.98333	35841
4.98333	35811
4.98333	35754
4.98333	35668
5	35637
5	35615
5	35580
5	35553
5	35508
5	35468
5.01667	35438
5.01667	35443
5.01667	35445
5.01667	35441
5.01667	35464
5.03333	35467
5.03333	35433
5.03333	35427
5.03333	35402
5.05	35397
5.05	35422
5.05	35422
5.05	35462
5.05	35496
5.05	35521
5.06667	35550
5.06667	35572
5.06667	35598
5.06667	35639
5.06667	35680
5.08333	35690
5.08333	35720
5.08333	35745
5.08333	35772
5.1	35832
5.1	35879
5.1	35928
5.1	35984
5.1	36026
5.1	36049
5.11667	36069
5.11667	36114
5.11667	36185
5.11667	36269
5.11667	36342
5.13333	36378
5.13333	36419
5.13333	36473
5.13333	36539
5.15	36643
5.15	36720
5.15	36819
5.15	36920
5.15	36995
5.15	37056
5.16667	37097
5.16667	37134
5.16667	37191
5.16667	37246
5.16667	37300
5.18333	37333
5.18333	37355
5.18333	37384
5.18333	37389
5.2	37430
5.2	37435
5.2	37431
5.2	37424
5.2	37405
5.2	37393
5.21667	37355
5.21667	37319
5.21667	37267
5.21667	37233
5.21667	37190
5.23333	37138
5.23333	37077
5.23333	36986
5.23333	36923
5.25	36858
5.25	36770
5.25	36688
5.25	36589
5.25	36500
5.25	36428
5.26667	36334
5.26667	36251
5.26667	36137
5.26667	36003
5.26667	35867
5.28333	35691
5.28333	35515
5.28333	35345
5.28333	35213
5.3	35098
5.3	34992
5.3	34889
5.3	34761
5.3	34623
5.3	34469
5.31667	34302
5.31667	34131
5.31667	33988
5.31667	33859
5.31667	33732
5.33333	33591
5.33333	33444
5.33333	33296
5.33333	33165
5.35	33044
5.35	32925
5.35	32828
5.35	32705
5.35	32609
5.35	32511
5.36667	32390
5.36667	32283
5.36667	32163
5.36667	32056
5.36667	31974
5.38333	31896
5.38333	31821
5.38333	31736
5.38333	31617
5.4	31510
5.4	31400
5.4	31313
5.4	31264
5.4	31207
5.4	31149
5.41667	31083
5.41667	31034
5.41667	30995
5.41667	30952
5.41667	30895
5.43333	30828
5.43333	30749
5.43333	30703
5.43333	30662
5.45	30589
5.45	30527
5.45	30462
5.45	30394
5.45	30349
5.45	30296
5.46667	30244
5.46667	30201
5.46667	30167
5.46667	30136
5.46667	30080
5.48333	30027
5.48333	29980
5.48333	29929
5.48333	29914
5.5	29890
5.5	29891
5.5	29888
5.5	29853
5.5	29814
5.5	29733
5.51667	29655
5.51667	29591
5.51667	29541
5.51667	29502
5.51667	29466
5.53333	29436
5.53333	29421
5.53333	29396
5.53333	29358
5.55	29313
5.55	29239
5.55	29172
5.55	29145
5.55	29111
5.55	2836
5.56667	2799
5.56667	2747
5.56667	2703
5.56667	2684
5.56667	2638
5.58333	2614
5.58333	2593
5.58333	2580
5.58333	2565
5.6	2540
5.6	2487
5.6	2446
5.6	2416
5.6	2381
5.6	2361
5.61667	2331
5.61667	2282
5.61667	2235
5.61667	2198
5.61667	2154
5.63333	2113
5.63333	2080
5.63333	2042
5.63333	2031
5.65	2025
5.65	2001
5.65	1978
5.65	1956
5.65	1939
5.65	1946
5.66667	1948
5.66667	1927
5.66667	1909
5.66667	1865
5.66667	1818
5.68333	1770
5.68333	1701
5.68333	1627
5.68333	1552
5.7	1477
5.7	1438
5.7	1407
5.7	1391
5.7	1403
5.7	1394
5.71667	1400
5.71667	1395
5.71667	1359
5.71667	1333
5.71667	1293
5.73333	1269
5.73333	1259
5.73333	1238
5.73333	1221
5.75	1216
5.75	1213
5.75	1212
5.75	1188
5.75	1149
5.75	1109
5.76667	1068
5.76667	1047
5.76667	1016
5.76667	971
5.76667	933
5.78333	897
5.78333	875
5.78333	876
5.78333	849
5.8	839
5.8	793
5.8	745
5.8	717
5.8	676
5.8	664
5.81667	647
5.81667	645
5.81667	630
5.81667	598
5.81667	554
5.83333	513
5.83333	494
5.83333	482
5.83333	485
5.85	475
5.85	452
5.85	441
5.85	430
5.85	419
5.85	433
5.86667	445
5.86667	459
5.86667	472
5.86667	449
5.86667	411
5.88333	354
5.88333	310
5.88333	288
5.88333	298
5.9	309
5.9	291
5.9	259
5.9	217
5.9	165
5.9	129
5.91667	124
5.91667	102
5.91667	113
5.91667	143
5.91667	131
5.93333	95
5.93333	55
5.93333	0
5.93333	18
5.95	121
5.95	239
5.95	354
5.95	427
5.95	437
5.95	417
5.96667	400
5.96667	384
5.96667	387
5.96667	394
5.96667	395
5.98333	377
5.98333	373
5.98333	349
5.98333	316
6	307
6	274
6	221
6	178
6	172
6	201
6.01667	261
6.01667	335
6.01667	361
6.01667	358
6.01667	354
6.03333	341
6.03333	311
6.03333	277
6.03333	256
6.05	228
6.05	198
6.05	179
6.05	132
6.05	88
6.05	68
6.06667	40
6.06667	19
6.06667	22
6.06667	14
6.06667	0
6.08333	51
6.08333	99
6.08333	143
6.08333	207
6.1	241
6.1	268
6.1	298
6.1	329
6.1	376
6.1	397
6.11667	422
6.11667	427
6.11667	400
6.11667	379
6.11667	379
6.13333	373
6.13333	381
6.13333	411
6.13333	417
6.15	434
6.15	443
6.15	447
6.15	442
6.15	403
6.15	290
6.16667	155
6.16667	38
6.16667	0
6.16667	90
6.16667	214
6.18333	349
6.18333	432
6.18333	436
6.18333	437
6.2	417
6.2	404
6.2	385
6.2	325
6.2	279
6.2	247
6.21667	223
6.21667	226
6.21667	223
6.21667	224
6.21667	224
6.23333	217
6.23333	198
6.23333	172
6.23333	144
6.25	121
6.25	132
6.25	135
6.25	142
6.25	163
6.25	152
6.26667	132
6.26667	98
6.26667	43
6.26667	16
6.26667	0
6.28333	6
6.28333	13
6.28333	9
6.28333	0
6.3	5
6.3	16
6.3	27
6.3	51
6.3	53
6.3	60
6.31667	74
6.31667	63
6.31667	62
6.31667	34
6.31667	7
6.33333	11
6.33333	0
6.33333	70
6.33333	164
6.35	245
6.35	364
6.35	472
6.35	557
6.35	651
6.35	730
6.36667	821
6.36667	913
6.36667	1026
6.36667	1149
6.36667	1260
6.38333	1411
6.38333	1558
6.38333	1704
6.38333	1879
6.4	2026
6.4	2174
6.4	2307
6.4	2453
6.4	2636
6.4	2837
6.41667	3084
6.41667	3334
6.41667	3588
6.41667	3825
6.41667	4063
6.43333	4290
6.43333	4519
6.43333	4768
6.43333	5026
6.45	5298
6.45	5570
6.45	5867
6.45	6138
6.45	6403
6.45	6664
6.46667	6905
6.46667	7175
6.46667	7445
6.46667	7723
6.46667	8002
6.48333	8262
6.48333	8532
6.48333	8815
6.48333	9089
6.5	9385
6.5	9680
6.5	9948
6.5	10221
6.5	10480
6.5	10715
6.51667	10950
6.51667	11198
6.51667	11437
6.51667	11644
6.51667	11831
6.53333	11960
6.53333	12077
6.53333	12225
6.53333	12348
6.55	12482
6.55	12574
6.55	12647
6.55	12724
6.55	12809
6.55	12914
6.56667	12996
6.56667	13059
6.56667	13068
6.56667	13057
6.56667	13015
6.58333	12945
6.58333	12873
6.58333	12763
6.58333	12645
6.6	12516
6.6	12361
6.6	12214
6.6	12055
6.6	11897
6.6	11731
6.61667	11527
6.61667	11317
6.61667	11102
6.61667	10889
6.61667	10658
6.63333	10408
6.63333	10157
6.63333	9880
6.63333	9598
6.65	9306
6.65	8983
6.65	8666
[truncated: 1,155 more rows]

[truncated: 36 more sheets: Fig. 3c, Fig. 3d, Fig.3e, Fig. 4a, Fig. 4b, Fig. 4c, Fig. 4d, Fig.4e, Fig. 4f, Fig. 5a, Fig. 5i, Supplementary Fig. 7, Supplementary Fig. 8, Supplementary Fig. 9, Supplementary Fig. 10, Supplementary Fig. 11, Supplementary Fig. 12, Supplementary Fig. 13, Supplementary Fig. 14, Supplementary Fig. 15 …]
